# Supplementary material for: Unexpected dynamics in femtomolar complexes of binding proteins with peptides
Source: Nat Commun. 2023 Nov 28;14:7823. doi: 10.1038/s41467-023-43596-2 (PMC10684580; doi:10.1038/s41467-023-43596-2)
Supplement: Supplementary file 4 — Supplementary Data 1 [file 41467_2023_43596_MOESM4_ESM.xlsx]

## Sheet: Info
content
apo NM4Cs, PCSs
		M2
		C
		N
	attachment restraints
	tensor components
KR4- NM4Cs, PCSs
		M2
		C
		N
	attachment restraints
	tensor components

## Sheet: M2, Cys-18
residue	amino acid	nucleus 1H	PCS	nucleus 15N	PCS
75	ASN	H	0.142	N	0.147
76	GLU	H	0.119	N	0.119
77	GLN	H	0.104	N	0.102
83	ASP	H	-0.162	N	-0.157
84	ALA	H	-0.166	N	-0.162
85	GLY	H	-0.288	N	-0.261
86	ALA	H	-0.311	N	-0.312
87	LEU	H	-0.445	N	-0.397
89	ALA	H	-0.947	N	-1.074
95	SER	H	-2.295	N	-2.09
99	GLU	H	-0.264	N	-0.26
100	GLN	H	-0.156	N	-0.144
101	ILE	H	-0.24	N	-0.221
106	LEU	H	0.275	N	0.288
107	TRP	H	0.297	N	0.312
110	SER	H	1.254	N	1.262
115	GLY	H	0.49	N	0.479
116	GLY	H	0.274	N	0.266
118	GLU	H	0.07	N	0.07
119	GLN	H	0.157	N	0.166
120	ILE	H	0.313	N	0.181
152	SER	H	0.687	N	0.79
157	GLY	H	0.256	N	0.303
158	GLY	H	0.09	N	0.098
163	GLN	H	0.093	N	0.101
164	ALA	H	0.093	N	0.093
167	ASP	H	0.109	N	0.116
168	ALA	H	0.143	N	0.143
169	GLY	H	0.156	N	0.15
170	ALA	H	0.159	N	0.159
171	LEU	H	0.142	N	0.141
173	ALA	H	0.069	N	0.07
174	LEU	H	0.094	N	0.088
175	VAL	H	0.1	N	0.102
191	TRP	H	0.111	N	0.114
192	ALA	H	0.14	N	0.142
193	LEU	H	0.141	N	0.152
194	SER	H	0.1	N	0.099
195	ASN	H	0.236	N	0.202
196	ILE	H	0.203	N	0.215
199	GLY	H	0.07	N	0.077
200	GLY	H	0.05	N	0.05
205	GLN	H	0.018	N	0.018
206	ALA	H	0.068	N	0.068
207	VAL	H	0.05	N	0.054
208	LYS	H	0.074	N	0.073
209	GLU	H	0.08	N	0.08
210	ALA	H	0.084	N	0.08
211	GLY	H	0.066	N	0.068
212	ALA	H	0.046	N	0.047
213	LEU	H	0.044	N	0.041
214	GLU	H	0.035	N	0.037
215	LYS	H	0.043	N	0.041
216	LEU	H	0.037	N	0.037
217	GLU	H	0.019	N	0.019
218	GLN	H	0.019	N	0.02
219	LEU	H	0.056	N	0.054
220	GLN	H	0.027	N	0.031
221	SER	H	0.052	N	0.054
222	HIS	H	0.009	N	0.008
223	GLU	H	0.011	N	0.012
224	ASN	H	0.007	N	0.007
225	GLU	H	0.011	N	0.013
226	LYS	H	0.051	N	0.05
227	ILE	H	0.026	N	0.029
228	GLN	H	0.065	N	0.068
229	LYS	H	0.035	N	0.038
230	GLU	H	0.047	N	0.042
231	ALA	H	0.043	N	0.043
232	GLN	H	0.036	N	0.039
233	GLU	H	0.074	N	0.081
234	ALA	H	0.068	N	0.068
235	LEU	H	0.089	N	0.097
236	GLU	H	0.031	N	0.03
237	LYS	H	0.047	N	0.053
238	LEU	H	0.036	N	0.037
239	GLN	H	0.039	N	0.038

## Sheet: C, Cys-21
residue	amino acid	nucleus 1H	PCS	nucleus 15N	PCS
3	LEU	H	0.006	N	0.007
5	LYS	H	0.009	N	0.01
6	LEU	H	0.001	N	0.001
7	VAL	H	0.009	N	0.011
8	LYS	H	0.01	N	0.011
9	LEU	H	0.007	N	0.008
10	LEU	H	-0.056	N	-0.064
11	LYS	H	0.006	N	0.011
12	SER	H	0.001	N	0.001
15	GLU	H	0.005	N	0.005
17	ILE	H	-0.017	N	-0.019
18	LEU	H	0.011	N	0.016
19	LEU	H	0.038	N	0.039
20	LYS	H	0.01	N	0.009
21	ALA	H	0.014	N	0.015
23	ARG	H	0.009	N	0.009
24	ALA	H	0.017	N	0.015
25	LEU	H	0.015	N	0.014
26	ALA	H	0.016	N	0.015
27	GLU	H	0.027	N	0.032
31	GLY	H	0.022	N	0.022
32	GLY	H	0.036	N	0.034
38	ALA	H	0.016	N	0.015
39	VAL	H	0.012	N	0.011
41	ASP	H	-0.009	N	-0.01
42	ALA	H	-0.02	N	-0.017
43	GLY	H	-0.011	N	-0.012
44	ALA	H	0.004	N	0.004
45	LEU	H	-0.006	N	-0.005
64	LEU	H	0.01	N	0.011
65	TRP	H	0.007	N	0.008
66	ALA	H	0.014	N	0.015
67	LEU	H	0.014	N	0.016
68	SER	H	0.012	N	0.013
69	ASN	H	0.011	N	0.013
70	ILE	H	0.007	N	0.006
71	ALA	H	0.009	N	0.01
73	GLY	H	-0.03	N	-0.027
74	GLY	H	0.012	N	0.013
75	ASN	H	0.007	N	0.007
76	GLU	H	0.006	N	0.007
77	GLN	H	0.039	N	0.037
83	ASP	H	-0.023	N	-0.021
84	ALA	H	-0.016	N	-0.017
85	GLY	H	-0.012	N	-0.011
86	ALA	H	-0.139	N	-0.213
87	LEU	H	-0.031	N	-0.026
89	ALA	H	-0.013	N	-0.012
90	LEU	H	-0.073	N	-0.079
91	VAL	H	-0.041	N	-0.036
99	GLU	H	0.015	N	0.017
102	LEU	H	0.036	N	0.037
103	GLN	H	0.024	N	0.026
104	GLU	H	0.019	N	0.022
105	ALA	H	0.006	N	0.005
106	LEU	H	0.007	N	0.008
107	TRP	H	0.025	N	0.022
108	ALA	H	0.014	N	0.014
109	LEU	H	-0.011	N	-0.013
110	SER	H	-0.004	N	-0.004
111	ASN	H	0.005	N	0.004
112	ILE	H	-0.018	N	-0.02
115	GLY	H	0.014	N	0.016
116	GLY	H	-0.041	N	-0.04
125	ASP	H	-0.115	N	-0.106
126	ALA	H	-0.091	N	-0.1
127	GLY	H	-0.102	N	-0.098
128	ALA	H	-0.125	N	-0.137
129	LEU	H	-0.126	N	-0.135
131	ALA	H	-0.103	N	-0.12
132	LEU	H	-0.12	N	-0.135
140	ASN	H	0.04	N	0.038
141	GLU	H	0.111	N	0.108
142	GLN	H	0.09	N	0.09
143	ILE	H	0.046	N	0.045
144	LEU	H	0.087	N	0.071
147	ALA	H	0.018	N	0.018
148	LEU	H	0.039	N	0.041
149	TRP	H	0.026	N	0.03
150	ALA	H	-0.004	N	-0.004
151	LEU	H	-0.077	N	-0.091
152	SER	H	-0.093	N	-0.103
157	GLY	H	-0.177	N	-0.151
158	GLY	H	-0.193	N	-0.196
160	GLU	H	-0.256	N	-0.293
161	GLN	H	-0.268	N	-0.23
163	GLN	H	-0.334	N	-0.327
164	ALA	H	-0.276	N	-0.264
166	ILE	H	-0.414	N	-0.384
167	ASP	H	-0.32	N	-0.344
168	ALA	H	-0.288	N	-0.263
169	GLY	H	-0.324	N	-0.335
170	ALA	H	-0.321	N	-0.365
171	LEU	H	-0.439	N	-0.522
173	ALA	H	-0.272	N	-0.232
174	LEU	H	-0.316	N	-0.373
175	VAL	H	-0.481	N	-0.522
177	LEU	H	-0.222	N	-0.263
182	ASN	H	0.511	N	0.443
183	GLU	H	0.617	N	0.651
184	GLN	H	0.439	N	0.467
185	ILE	H	0.332	N	0.286
186	LEU	H	0.516	N	0.518
189	ALA	H	0.144	N	0.128
190	LEU	H	0.176	N	0.12
192	ALA	H	-0.108	N	-0.135
193	LEU	H	-0.314	N	-0.345
194	SER	H	-0.425	N	-0.546
199	GLY	H	-0.659	N	-0.553
200	GLY	H	-0.586	N	-0.594
203	GLN	H	-0.693	N	-0.668
204	LYS	H	-1.019	N	-0.838
205	GLN	H	-1.23	N	-1.399
206	ALA	H	-0.937	N	-0.948
207	VAL	H	-1.069	N	-0.927
208	LYS	H	-1.575	N	-1.651
210	ALA	H	-1.211	N	-1.152
211	GLY	H	-1.542	N	-1.515
212	ALA	H	-1.737	N	-1.852
213	LEU	H	-2.991	N	-3.194
215	LYS	H	-1.784	N	-1.607
237	LYS	H	-2.088	N	-2.311
238	LEU	H	-2.624	N	-2.55
239	GLN	H	-3.421	N	-3.28

## Sheet: N, Cys-15
residue	amino acid	nucleus 1H	PCS	nucleus 15N	PCS
3	LEU	H	0.888	N	1.024
6	LEU	H	1.53	N	1.788
7	VAL	H	1.708	N	1.999
8	LYS	H	1.85	N	2.083
9	LEU	H	2.664	N	3.042
10	LEU	H	3.454	N	4.168
21	ALA	H	5.296	N	4.449
23	ARG	H	3.504	N	2.984
24	ALA	H	2.41	N	2.197
25	LEU	H	2.12	N	2.099
26	ALA	H	1.794	N	1.591
29	ALA	H	0.998	N	0.863
31	GLY	H	0.578	N	0.542
32	GLY	H	0.496	N	0.557
41	ASP	H	0.65	N	0.708
42	ALA	H	0.774	N	0.794
43	GLY	H	0.884	N	1.029
44	ALA	H	1.13	N	1.3
45	LEU	H	1.063	N	1.267
48	LEU	H	1.825	N	2.091
49	VAL	H	1.403	N	1.569
62	GLU	H	2.22	N	1.835
67	LEU	H	1.288	N	1.217
68	SER	H	0.668	N	0.776
70	ILE	H	0.716	N	0.651
73	GLY	H	0.401	N	0.432
74	GLY	H	0.327	N	0.3
75	ASN	H	0.228	N	0.264
76	GLU	H	0.262	N	0.284
77	GLN	H	0.333	N	0.334
79	GLN	H	0.338	N	0.363
80	ALA	H	0.378	N	0.375
83	ASP	H	0.361	N	0.388
84	ALA	H	0.446	N	0.409
85	GLY	H	0.378	N	0.443
87	LEU	H	0.253	N	0.271
89	ALA	H	0.102	N	0.099
90	LEU	H	0.115	N	0.095
115	GLY	H	0.131	N	0.149
116	GLY	H	0.145	N	0.119
117	ASN	H	0.074	N	0.086
118	GLU	H	0.091	N	0.125
125	ASP	H	-0.053	N	-0.059
126	ALA	H	-0.06	N	-0.062
127	GLY	H	-0.08	N	-0.075
128	ALA	H	-0.09	N	-0.097
129	LEU	H	-0.076	N	-0.078
131	ALA	H	-0.142	N	-0.13
140	ASN	H	-0.342	N	-0.34
141	GLU	H	-0.226	N	-0.228
142	GLN	H	-0.276	N	-0.295
157	GLY	H	0.052	N	0.095
158	GLY	H	0.034	N	0.036
159	ASN	H	0.023	N	0.022
160	GLU	H	0.009	N	0.01
169	GLY	H	-0.052	N	-0.056
170	ALA	H	-0.058	N	-0.056
171	LEU	H	-0.059	N	-0.068
173	ALA	H	-0.085	N	-0.094
174	LEU	H	-0.071	N	-0.073
175	VAL	H	-0.071	N	-0.071
177	LEU	H	-0.103	N	-0.1
178	LEU	H	-0.093	N	-0.099
183	GLU	H	-0.082	N	-0.095
186	LEU	H	-0.052	N	-0.045
187	GLN	H	-0.054	N	-0.053
192	ALA	H	-0.019	N	-0.019
193	LEU	H	-0.023	N	-0.024
194	SER	H	-0.013	N	-0.012
199	GLY	H	-0.051	N	-0.051
200	GLY	H	-0.006	N	-0.007
202	GLU	H	-0.01	N	-0.011
203	GLN	H	-0.025	N	-0.023
206	ALA	H	-0.074	N	-0.08
207	VAL	H	-0.022	N	-0.022
208	LYS	H	-0.035	N	-0.035
209	GLU	H	-0.035	N	-0.032
210	ALA	H	-0.043	N	-0.046
211	GLY	H	-0.037	N	-0.038
212	ALA	H	-0.008	N	-0.009
213	LEU	H	-0.033	N	-0.036
214	GLU	H	-0.036	N	-0.041
215	LYS	H	-0.038	N	-0.04
216	LEU	H	-0.038	N	-0.041
217	GLU	H	-0.029	N	-0.033
218	GLN	H	-0.035	N	-0.04
219	LEU	H	-0.031	N	-0.032
220	GLN	H	-0.027	N	-0.027
222	HIS	H	-0.033	N	-0.03
223	GLU	H	-0.043	N	-0.047
224	ASN	H	-0.039	N	-0.033
225	GLU	H	-0.039	N	-0.039
227	ILE	H	-0.04	N	-0.044
228	GLN	H	-0.032	N	-0.032
229	LYS	H	-0.018	N	-0.02
230	GLU	H	-0.015	N	-0.014
231	ALA	H	-0.018	N	-0.021
235	LEU	H	-0.02	N	-0.018
236	GLU	H	-0.017	N	-0.018
237	LYS	H	-0.009	N	-0.01
238	LEU	H	-0.013	N	-0.013
239	GLN	H	-0.009	N	-0.01

## Sheet: attachment restraints
res #		atom	Site	lol	upl
130	PRO	CA	M2	9.6	10.6
131	ALA	CA	M2	7.93	8.93
132	LEU	CA	M2	9.29	10.29
133	VAL	CA	M2	12.55	13.55
134	GLN	CA	M2	12.97	13.97
135	LEU	CA	M2	13.28	14.28
215	LYS	CA	C	12.23	13.23
216	LEU	CA	C	10.88	11.88
217	GLU	CA	C	7.14	8.14
218	GLN	CA	C	8.62	9.62
219	LEU	CA	C	11	12
220	GLN	CA	C	8.77	9.77
11	LYS	CA	N	14.08	15.08
12	SER	CA	N	10.28	11.28
13	SER	CA	N	9.37	10.37
14	ASN	CA	N	8.94	9.94
15	GLU	CA	N	7.17	8.17
16	GLU	CA	N	9.84	10.84

## Sheet: tensor components
Iteration #	Tag1_ax	Tag2_ax	Tag3_ax	Tag1_rh	Tag2_rh	Tag3_rh
1	5.75	23.6	35.89	2.44	12.04	7.97
2	5.8	23.37	36.22	2.42	12.22	7.97
3	5.84	22.99	36.72	2.4	12.78	8.59
4	5.88	23.02	36.87	2.4	12.54	8.11
5	5.91	23.14	36.72	2.36	12.26	6.98
6	5.92	23.05	36.8	2.34	12.22	6.59
7	5.92	23.05	36.86	2.32	12.1	6.34
8	5.92	23.06	36.93	2.31	11.9	6.13
9	5.92	23.01	37.13	2.32	11.78	6.24
10	5.94	23.13	37.23	2.33	11.59	6.07
	all tensor components are reported in 10^-32 m^3

## Sheet: M2, Cys-18, KR4
residue	amino acid	nucleus 1H	PCS	nucleus 15N	PCS
75	ASN	H	0.106	N	0.107
79	GLN	H	0.033	N	0.033
80	ALA	H	-0.089	N	-0.09
83	ASP	H	-0.367	N	-0.354
84	ALA	H	-0.403	N	-0.429
85	GLY	H	-0.558	N	-0.474
86	ALA	H	-0.5	N	-0.481
87	LEU	H	-0.889	N	-0.888
89	ALA	H	-1.656	N	-1.772
91	VAL	H	-1.888	N	-1.723
113	ALA	H	0.577	N	0.577
115	GLY	H	0.577	N	0.416
116	GLY	H	0.308	N	0.343
119	GLN	H	0.344	N	0.383
152	SER	H	0.504	N	0.582
157	GLY	H	0.418	N	0.393
163	GLN	H	0.582	N	0.637
173	ALA	H	0.243	N	0.23
174	LEU	H	0.215	N	0.212
175	VAL	H	0.198	N	0.181
177	LEU	H	0.098	N	0.097
178	LEU	H	0.076	N	0.075
186	LEU	H	0.043	N	0.044
187	GLN	H	0.066	N	0.079
189	ALA	H	0.128	N	0.149
191	TRP	H	0.147	N	0.14
193	LEU	H	0.225	N	0.252
194	SER	H	0.177	N	0.195
199	GLY	H	0.187	N	0.176
200	GLY	H	0.169	N	0.186
205	GLN	H	0.149	N	0.135
206	ALA	H	0.175	N	0.166
207	VAL	H	0.165	N	0.169
208	LYS	H	0.157	N	0.152
209	GLU	H	0.146	N	0.155
210	ALA	H	0.16	N	0.168
211	GLY	H	0.118	N	0.122
212	ALA	H	0.116	N	0.107
213	LEU	H	0.104	N	0.11
214	GLU	H	0.07	N	0.073
215	LYS	H	0.061	N	0.062
216	LEU	H	0.074	N	0.069
217	GLU	H	0.06	N	0.069
218	GLN	H	0.04	N	0.046
219	LEU	H	0.048	N	0.046
220	GLN	H	0.046	N	0.052
221	SER	H	0.051	N	0.06
222	HIS	H	0.027	N	0.029
223	GLU	H	0.017	N	0.017
224	ASN	H	0.02	N	0.023
225	GLU	H	0.023	N	0.022
226	LYS	H	0.065	N	0.063
227	ILE	H	0.05	N	0.056
228	GLN	H	0.054	N	0.062
229	LYS	H	0.094	N	0.092
230	GLU	H	0.079	N	0.075
231	ALA	H	0.066	N	0.075
232	GLN	H	0.07	N	0.069
233	GLU	H	0.055	N	0.052
234	ALA	H	0.104	N	0.114
235	LEU	H	0.085	N	0.083
236	GLU	H	0.077	N	0.09
237	LYS	H	0.101	N	0.113
238	LEU	H	0.05	N	0.057
239	GLN	H	0.087	N	0.096

## Sheet: C, Cys-21, KR4
residue	amino acid	nucleus 1H	PCS	nucleus 15N	PCS
3	LEU	H	0.018	N	0.021
5	LYS	H	0.018	N	0.019
6	LEU	H	0.03	N	0.033
7	VAL	H	0.025	N	0.028
8	LYS	H	0.019	N	0.018
9	LEU	H	0.022	N	0.02
10	LEU	H	0.002	N	0.002
11	LYS	H	0.017	N	0.016
12	SER	H	0.02	N	0.021
15	GLU	H	0.003	N	0.003
16	GLU	H	0.016	N	0.015
18	LEU	H	0.024	N	0.023
19	LEU	H	0.012	N	0.014
20	LYS	H	0.015	N	0.017
21	ALA	H	0.076	N	0.079
23	ARG	H	0.02	N	0.023
24	ALA	H	0.035	N	0.035
25	LEU	H	0.035	N	0.036
26	ALA	H	0.031	N	0.036
27	GLU	H	0.028	N	0.028
29	ALA	H	0.035	N	0.036
31	GLY	H	0.056	N	0.058
32	GLY	H	0.063	N	0.057
37	GLN	H	0.042	N	0.034
38	ALA	H	0.037	N	0.038
39	VAL	H	0.033	N	0.031
40	ILE	H	0.024	N	0.025
41	ASP	H	0.019	N	0.019
42	ALA	H	0.008	N	0.009
43	GLY	H	0.001	N	0.001
44	ALA	H	0.013	N	0.015
45	LEU	H	0.008	N	0.007
47	ALA	H	0.013	N	0.012
48	LEU	H	0.015	N	0.014
49	VAL	H	0.019	N	0.018
50	GLN	H	0.012	N	0.014
52	LEU	H	-0.022	N	-0.022
56	ASN	H	0.01	N	0.011
57	GLU	H	0.022	N	0.022
58	GLN	H	0.009	N	0.009
63	ALA	H	0.024	N	0.027
64	LEU	H	0.018	N	0.021
71	ALA	H	0.033	N	0.033
73	GLY	H	0.029	N	0.027
74	GLY	H	0.034	N	0.036
76	GLU	H	-0.015	N	-0.015
83	ASP	H	-0.01	N	-0.01
84	ALA	H	-0.02	N	-0.021
85	GLY	H	-0.009	N	-0.01
86	ALA	H	-0.017	N	-0.016
87	LEU	H	-0.041	N	-0.042
89	ALA	H	0.013	N	0.014
90	LEU	H	0.009	N	0.01
98	ASN	H	0.014	N	0.016
99	GLU	H	0.04	N	0.042
100	GLN	H	0.025	N	0.025
105	ALA	H	0.018	N	0.016
106	LEU	H	0.009	N	0.01
115	GLY	H	-0.021	N	-0.021
116	GLY	H	-0.038	N	-0.038
118	GLU	H	-0.112	N	-0.114
124	ILE	H	-0.12	N	-0.121
125	ASP	H	-0.121	N	-0.115
126	ALA	H	-0.075	N	-0.067
127	GLY	H	-0.105	N	-0.095
128	ALA	H	-0.1	N	-0.117
129	LEU	H	-0.13	N	-0.149
131	ALA	H	-0.1	N	-0.094
132	LEU	H	-0.114	N	-0.121
133	VAL	H	-0.151	N	-0.146
140	ASN	H	0.05	N	0.057
141	GLU	H	0.114	N	0.123
147	ALA	H	0.061	N	0.058
148	LEU	H	0.037	N	0.034
157	GLY	H	-0.198	N	-0.204
158	GLY	H	-0.167	N	-0.204
160	GLU	H	-0.361	N	-0.395
163	GLN	H	-0.37	N	-0.341
164	ALA	H	-0.321	N	-0.324
165	VAL	H	-0.321	N	-0.302
167	ASP	H	-0.379	N	-0.353
168	ALA	H	-0.313	N	-0.288
169	GLY	H	-0.36	N	-0.383
170	ALA	H	-0.363	N	-0.425
171	LEU	H	-0.503	N	-0.586
173	ALA	H	-0.381	N	-0.454
174	LEU	H	-0.396	N	-0.426
175	VAL	H	-0.571	N	-0.684
178	LEU	H	-0.149	N	-0.118
182	ASN	H	0.536	N	0.534
183	GLU	H	0.71	N	0.684
184	GLN	H	0.542	N	0.588
186	LEU	H	0.611	N	0.626
189	ALA	H	0.242	N	0.246
193	LEU	H	-0.269	N	-0.314
194	SER	H	-0.332	N	-0.379
199	GLY	H	-0.718	N	-0.702
200	GLY	H	-0.641	N	-0.641
202	GLU	H	-0.731	N	-0.712
204	LYS	H	-1.03	N	-1.029
205	GLN	H	-1.218	N	-1.321
206	ALA	H	-1.064	N	-1.056
207	VAL	H	-1.26	N	-1.276
208	LYS	H	-1.805	N	-1.842
209	GLU	H	-1.495	N	-1.601
210	ALA	H	-1.395	N	-1.332
211	GLY	H	-1.802	N	-1.763
213	LEU	H	-3.211	N	-3.65
215	LYS	H	-2.136	N	-1.823
238	LEU	H	-2.735	N	-2.634
239	GLN	H	-3.807	N	-3.697

## Sheet: N, Cys-15, KR4
residue	amino acid	nucleus 1H	PCS	nucleus 15N	PCS
3	LEU	H	0.891	N	0.992
5	LYS	H	1.143	N	1.354
6	LEU	H	1.581	N	1.497
7	VAL	H	1.733	N	1.955
8	LYS	H	1.868	N	2.142
9	LEU	H	2.782	N	3.006
10	LEU	H	3.601	N	4.023
22	LEU	H	4.995	N	4.676
25	LEU	H	2.075	N	1.937
26	ALA	H	1.842	N	1.548
29	ALA	H	0.996	N	0.946
31	GLY	H	0.577	N	0.634
32	GLY	H	0.457	N	0.499
36	ILE	H	0.492	N	0.481
37	GLN	H	0.538	N	0.504
41	ASP	H	0.677	N	0.68
42	ALA	H	0.831	N	0.75
43	GLY	H	0.897	N	1.143
44	ALA	H	1.151	N	1.348
45	LEU	H	1.062	N	1.219
48	LEU	H	1.869	N	2.111
49	VAL	H	1.431	N	1.541
50	GLN	H	1.581	N	1.555
52	LEU	H	1.51	N	1.529
67	LEU	H	1.33	N	1.232
73	GLY	H	0.421	N	0.44
74	GLY	H	0.341	N	0.337
79	GLN	H	0.31	N	0.308
80	ALA	H	0.398	N	0.411
83	ASP	H	0.365	N	0.348
84	ALA	H	0.47	N	0.454
85	GLY	H	0.385	N	0.45
86	ALA	H	0.435	N	0.494
87	LEU	H	0.267	N	0.247
94	LEU	H	-0.239	N	-0.246
109	LEU	H	0.222	N	0.254
115	GLY	H	0.172	N	0.24
116	GLY	H	0.172	N	0.146
125	ASP	H	0.022	N	0.024
126	ALA	H	0.023	N	0.021
127	GLY	H	-0.037	N	-0.036
128	ALA	H	-0.02	N	-0.021
129	LEU	H	-0.015	N	-0.015
131	ALA	H	-0.126	N	-0.127
132	LEU	H	-0.102	N	-0.11
133	VAL	H	-0.114	N	-0.135
134	GLN	H	-0.167	N	-0.154
136	LEU	H	-0.114	N	-0.115
148	LEU	H	-0.022	N	-0.021
151	LEU	H	0.004	N	0.004
157	GLY	H	0.038	N	0.038
167	ASP	H	-0.038	N	-0.035
168	ALA	H	-0.049	N	-0.049
169	GLY	H	-0.079	N	-0.075
170	ALA	H	-0.073	N	-0.07
171	LEU	H	-0.042	N	-0.048
173	ALA	H	-0.076	N	-0.078
174	LEU	H	-0.051	N	-0.051
175	VAL	H	-0.052	N	-0.052
186	LEU	H	-0.059	N	-0.056
187	GLN	H	-0.055	N	-0.052
188	GLU	H	-0.004	N	-0.004
190	LEU	H	-0.028	N	-0.029
193	LEU	H	-0.013	N	-0.014
199	GLY	H	-0.002	N	-0.002
200	GLY	H	0.004	N	0.004
205	GLN	H	-0.014	N	-0.015
206	ALA	H	-0.018	N	-0.021
207	VAL	H	-0.01	N	-0.011
209	GLU	H	-0.024	N	-0.023
210	ALA	H	-0.031	N	-0.035
211	GLY	H	-0.041	N	-0.042
212	ALA	H	-0.038	N	-0.041
213	LEU	H	-0.025	N	-0.025
214	GLU	H	-0.034	N	-0.037
215	LYS	H	-0.036	N	-0.04
216	LEU	H	-0.026	N	-0.023
217	GLU	H	-0.025	N	-0.024
219	LEU	H	-0.02	N	-0.022
220	GLN	H	-0.036	N	-0.035
222	HIS	H	-0.023	N	-0.024
224	ASN	H	-0.031	N	-0.035
225	GLU	H	-0.018	N	-0.019
226	LYS	H	-0.011	N	-0.013
227	ILE	H	-0.014	N	-0.015
228	GLN	H	-0.025	N	-0.024
229	LYS	H	-0.011	N	-0.013
230	GLU	H	-0.018	N	-0.021
231	ALA	H	-0.017	N	-0.017
232	GLN	H	-0.017	N	-0.019
233	GLU	H	-0.015	N	-0.016
234	ALA	H	-0.018	N	-0.021
236	GLU	H	-0.013	N	-0.015
237	LYS	H	-0.009	N	-0.008
238	LEU	H	-0.012	N	-0.013
239	GLN	H	-0.009	N	-0.009

## Sheet: attachment restraints, KR4
res #		atom	Site No	lol	upl
130	PRO	CA	M2	10.46	11.46
131	ALA	CA	M2	9.6	10.6
132	LEU	CA	M2	12.24	13.24
133	VAL	CA	M2	14.49	15.49
134	GLN	CA	M2	15.23	16.23
135	LEU	CA	M2	16.33	17.33
215	LYS	CA	C	12.47	13.47
216	LEU	CA	C	11.5	12.5
217	GLU	CA	C	7.71	8.71
218	GLN	CA	C	8.65	9.65
219	LEU	CA	C	11.32	12.32
220	GLN	CA	C	9.26	10.26
11	LYS	CA	N	17.22	18.22
12	SER	CA	N	15.51	16.51
13	SER	CA	N	12.31	13.31
14	ASN	CA	N	11.04	12.04
15	GLU	CA	N	8.38	9.38
16	GLU	CA	N	9.98	10.98

[truncated: 1 more sheets: tensor components, KR4]
