# Supplementary material for: Unexpected dynamics in femtomolar complexes of binding proteins with peptides
Source: Nat Commun. 2023 Nov 28;14:7823. doi: 10.1038/s41467-023-43596-2 (PMC10684580; doi:10.1038/s41467-023-43596-2)
Supplement: Supplementary file 6 — Source Data [file 41467_2023_43596_MOESM6_ESM.xlsx]

## Sheet: Info
This excel file contains Source Data for the following paper
Unexpected dynamics in complexes of femtomolar binders
Stefano Cucuzza1 Malgorzata Sitnik1,4, Simon Jurt1, Erich Michel1,2, Wenzhao Dai1, Thomas Müntener3, Patrick Ernst2, Daniel Häussinger3, Andreas Plückthun2*, Oliver Zerbe1*
1 Department of Chemistry, University of Zürich, Winterthurerstrasse 190, 8057 Zürich, Switzerland
2 Department of Biochemistry, University of Zürich, Winterthurerstrasse 190, 8057 Zürich, Switzerland
3 Department of Chemistry, University of Basel, St. Johanns-Ring 19, 4056 Basel, Switzerland
4 present address: Biogen, Attisholzstrasse 11, 4542 Luterbach, Switzerland
*corresponding author
Email addresses of corresponding authors: plueckthun@bioc.uzh.ch; oliver.zerbe@chem.uzh.ch
Contents:
Figures 1-6
Scheme 1
Table 1
Supplementary Figures 1-16

## Sheet: Figure 1
Figure 1
Panel & position	Data availability	Data	Note
Figure 1a
Left:	Data reported here	Structure taken from PDB ID 5AEI, cartoon representation, residues shown only for the first module M1 (i. 33-75), color-coded by helix
Right:	Data reported here	FASTA sequence of PDB ID 5AEI, divided into the three building blocks (N-terminal cap, internal module M and C-terminal cap)
Figure 1b
	No raw data to report	N/A	Scheme including no data
Figure 1c
	No raw data to report	N/A

## Sheet: Figure 2
Figure 2
Panel & position	Data availability	Data	Note
Figure 2a
	No raw data to report	N/A
Figure 2b
	No raw data to report	N/A
Figure 2c
	Data reported here	Raw data underlying Chemical shift perturbations of NYM4C upon binding of (KR)4 color-coded onto the structure
Residue Number	CSP
5	0.07841
6	0.03265
7	0.05951
8	0.23627
9	0.05536
10	0.07387
11	0.03046
12	0.01254
14	0.02625
15	0.0275
16	0.03175
17	0.01612
18	0.05354
19	0.03585
20	0.10968
21	0.09323
22	0.11369
23	0.05104
24	0.11601
25	0.10341
26	0.19843
27	0.16869
28	0.425
29	0.35757
30	0.08535
31	0.12521
32	0.4097
35	0.20024
36	0.09139
37	0.1597
38	0.02642
39	0.09765
40	0.14753
41	0.13631
42	0.08927
43	0.08152
44	0.11281
45	0.1575
47	0.05506
48	0.17642
49	0.13267
50	0.25976
51	0.01006
52	0.02377
53	0.04244
54	0.01487
56	0.05991
57	0.07306
58	0.15715
59	0.14853
60	0.10673
61	0.35215
62	0.31304
63	0.10152
64	0.25354
65	0.14202
66	0.5738
67	0.06168
68	0.238
69	0.21016
70	1.38779
71	0.6296
72	0.39651
73	0.4925
74	0.50606
76	0.35232
77	0.15702
78	0.07696
79	0.25826
80	0.099
81	0.1281
82	0.24752
83	0.13727
84	0.06307
85	0.07603
86	0.09992
87	0.16105
89	0.13571
90	0.08516
91	0.12981
92	0.16458
93	0.12303
95	0.03574
98	0.02596
99	0.04704
100	0.12084
101	0.16927
102	0.15811
103	0.19821
104	0.2103
105	0.02214
106	0.08186
107	0.12932
108	0.33784
109	0.04251
110	0.30844
111	0.33925
112	1.28305
113	0.62953
114	0.48437
115	0.23093
116	0.48901
118	0.34519
119	0.18056
120	0.09434
121	0.33271
122	0.23601
123	0.15807
124	0.39147
125	0.127
126	0.00781
127	0.07601
128	0.127
129	0.06185
131	0.13152
132	0.29285
133	0.19865
134	0.19722
137	0.10317
138	0.03762
140	0.03803
141	0.05481
142	0.11697
143	0.16425
144	0.19176
145	0.16792
146	0.30647
147	0.14291
148	0.22068
149	0.21361
150	0.23951
151	0.05368
152	0.47491
153	0.2895
154	1.15542
155	0.71041
156	0.2766
157	0.24755
158	0.5053
160	0.27929
161	0.87081
162	0.29564
163	0.27563
164	0.13205
165	0.21054
166	0.20742
167	0.13994
168	0.01342
169	0.06864
170	0.05707
171	0.02093
173	0.118
174	0.274
175	0.17579
176	0.06357
177	0.23877
178	0.04123
179	0.07628
180	0.03242
182	0.05852
183	0.05814
184	0.12007
185	0.26282
186	0.18102
187	0.37105
188	0.34309
189	0.21818
190	0.21826
191	0.2162
192	0.23412
193	0.0631
194	0.14064
195	0.17943
196	0.26205
197	0.38473
198	0.21708
199	0.0223
200	0.20852
201	0.59237
202	0.31713
203	0.24008
204	0.13914
205	0.06818
206	0.17423
207	0.06824
208	0.02667
209	0.0286
210	0.05365
211	0.02263
212	0.074
213	0.13367
214	0.02857
215	0.05017
216	0.03585
217	0.03901
218	0.0045
219	0.02148
220	0.01408
221	0.02382
222	0.03466
223	0.0025
224	0.03102
225	0.09025
226	0.03651
227	0.03493
228	0.06198
229	0.23672
230	0.21358
231	0.11216
232	0.16002
233	0.08099
234	0.13303
235	0.07292
236	0.032
237	0.07072
238	0.06626
239	0.00934
1	0
2	0
3	0
4	0
13	0
33	0
34	0
46	0
55	0
75	0
88	0
94	0
96	0
97	0
117	0
130	0
135	0
136	0
139	0
159	0
172	0
181	0

## Sheet: Figure 3
Figure 3
Panel & position	Data availability	Data	Note
Figure 3a
	Data reported here	Structures obtained in this study (apo and bound states), deposited in the PDB (see general SI)
Figure 3b
Top	No raw data to report	N/A	Scheme representation of the Ca(P/P+2) definition
Bottom	Data reported here	Raw data underlying the graph of Ca(P/P+2) between two neighboring modules
Modules Pair	Ca(P/P+2) Apo-state (average ± standard dev, Å)	Ca(P/P+2) Bound-state (average ± standard dev, Å)
M1-M2	9.00 ± 0.19	8.14 ± 0.35
M2-M3	6.82 ± 0.19	7.86 ± 0.25
M3-M4	9.82 ± 0.38	8.69 ± 0.24

## Sheet: Figure 4
Figure 4
Panel & position	Data availability	Data	Note
Figure 4a
	No raw data to report	N/A
Figure 4b
	No raw data to report	N/A

## Sheet: Figure 5
Figure 5
Panel & position	Data availability	Data	Note
Figure 5a
Top-left (spectrum)	No raw data to report	N/A
Rest (titration)	Data reported here	Simulation of line-shapes during NAM4C titration with (KR)4.		Simulated Intensities																	Measured Intensities
			Frequncy [Hz]	0.0 eq	0.085 eq	0.17 eq	0.26 eq	0.34 eq	0.43 eq	0.51 eq	0.59 eq	0.68 eq	0.77 eq	0.85 eq	0.94 eq	1.0 eq	1.3 eq	1.7 eq		Frequncy [Hz]	0.0 eq	0.085 eq	0.17 eq	0.26 eq	0.34 eq	0.43 eq	0.51 eq	0.59 eq	0.68 eq	0.77 eq	0.85 eq	0.94 eq	1.0 eq	1.3 eq	1.7 eq
			0	3.85843e+07	1.31149e+07	-6.98735e+06	-2.17577e+07	-3.16244e+07	-3.73501e+07	-3.97312e+07	-3.98924e+07	-3.81493e+07	-3.14263e+07	-6.66794e+06	5.93683e+07	1.42612e+08	1.95357e+08	1.99002e+08		0.721627	14698255	-9.21075e+06	-1.39171e+07	1.4603e+07	-9.10322e+06	6.84247e+07	-1.72722e+06	-4.29786e+07	2.2905e+07	3.16101e+07	1.28231e+08	5.24693e+07	1.22983e+08	2.75655e+07	9.72679e+07
			5	3.86108e+07	1.30716e+07	-7.03401e+06	-2.17723e+07	-3.15389e+07	-3.71424e+07	-3.93558e+07	-3.9324e+07	-3.73168e+07	-2.99164e+07	-2.22379e+06	7.53439e+07	1.89375e+08	2.76067e+08	2.84003e+08		3.63498	-8821373	-5.74002e+06	-8.8313e+06	1.61014e+07	-2.72089e+06	7.72237e+07	1.67104e+07	-1.93575e+07	2.3698e+07	2.28906e+07	131107158	5.58551e+07	1.39973e+08	4.47225e+07	1.30816e+08
			10	3.86478e+07	1.3024e+07	-7.09699e+06	-2.18213e+07	-3.15054e+07	-3.69828e+07	-3.901e+07	-3.87736e+07	-3.6444e+07	-2.82233e+07	3.02311e+06	9.67488e+07	2.6403e+08	4.17268e+08	4.33982e+08		6.54833	-4106047	-1.75593e+06	2.03888e+06	1.25631e+07	-1.97869e+07	6.683e+07	2.30351e+07	-1.23852e+07	2.29424e+07	1.93476e+07	8.75793e+07	5.07071e+07	1.43996e+08	9.12184e+07	1.59406e+08
			15	3.86908e+07	1.29831e+07	-7.19949e+06	-2.1906e+07	-3.15425e+07	-3.68745e+07	-3.87347e+07	-3.82702e+07	-3.55797e+07	-2.6352e+07	9.19308e+06	1.25774e+08	3.90021e+08	6.74688e+08	7.07462e+08		9.46168	7220158	230952	6.05998e+06	4.22177e+06	-5.15482e+07	4.1982e+07	7.37663e+06	-2.95168e+07	2.7452e+07	2.16548e+07	4.26702e+07	4.19419e+07	1.45721e+08	1.67938e+08	1.92656e+08
			20	3.87267e+07	1.29098e+07	-7.32599e+06	-2.20409e+07	-3.16349e+07	-3.68628e+07	-3.85369e+07	-3.7813e+07	-3.47591e+07	-2.44206e+07	1.64858e+07	1.65703e+08	6.09674e+08	1.11025e+09	1.15782e+09		12.375	11722183	-7.56039e+06	-299875	1.07446e+06	-7.19023e+07	21992271	-8.07814e+06	-3.626e+07	3.53635e+07	4.08316e+07	3.54869e+07	4.28406e+07	1.75717e+08	2.73981e+08	2.72062e+08
			25	3.8769e+07	1.2815e+07	-7.45911e+06	-2.22488e+07	-3.18005e+07	-3.69544e+07	-3.84092e+07	-3.74215e+07	-3.39718e+07	-2.24878e+07	2.48856e+07	2.21026e+08	9.69886e+08	1.62708e+09	1.65328e+09		15.2884	7489262	-2.74082e+07	2.6265e+06	1.74446e+07	-6.85766e+07	2.36706e+07	-3.28435e+06	-2.78132e+07	3.38228e+07	6.39254e+07	4.80853e+07	5.926e+07	2.54564e+08	4.39087e+08	4.59744e+08
			30	3.88027e+07	1.27213e+07	-7.63249e+06	-2.25078e+07	-3.20496e+07	-3.71147e+07	-3.83916e+07	-3.71498e+07	-3.3239e+07	-2.0538e+07	3.41185e+07	2.96301e+08	1.40922e+09	1.85689e+09	1.81507e+09		18.2017	-9021529	-4.30217e+07	2.43672e+07	4.55437e+07	-3.26862e+07	1.74701e+07	1.48627e+07	-1.3079e+06	2.30476e+07	6.50688e+07	7.34034e+07	9.8357e+07	3.96608e+08	6.81251e+08	7.57231e+08
			35	3.88452e+07	1.26704e+07	-7.86432e+06	-2.27951e+07	-3.23356e+07	-3.73653e+07	-3.85207e+07	-3.7033e+07	-3.26526e+07	-1.86739e+07	4.39276e+07	3.91479e+08	1.65474e+09	1.5746e+09	1.48211e+09		21.1151	-30603881	-3.68855e+07	5.14128e+07	7.00387e+07	4.32846e+06	2.12985e+07	2.47556e+07	4.17736e+07	1.85189e+06	2.37302e+07	8.73553e+07	1.52376e+08	6.0422e+08	1.02322e+09	1.11631e+09
			40	3.88958e+07	1.26041e+07	-8.09103e+06	-2.3083e+07	-3.26739e+07	-3.77269e+07	-3.87831e+07	-3.708e+07	-3.22998e+07	-1.7095e+07	5.37738e+07	4.92305e+08	1.48548e+09	1.05106e+09	9.67049e+08		24.0284	-45103135	-1.4696e+07	6.25655e+07	6.8183e+07	2.13111e+07	2.19332e+07	2.31547e+07	6.90488e+07	-3.44098e+06	-2.10968e+07	9.11933e+07	2.05592e+08	8.1023e+08	1.39744e+09	1.48474e+09
			45	3.89582e+07	1.25083e+07	-8.25268e+06	-2.33463e+07	-3.3076e+07	-3.81592e+07	-3.91481e+07	-3.72876e+07	-3.22147e+07	-1.59861e+07	6.25164e+07	5.66883e+08	1.05748e+09	6.35888e+08	5.83457e+08		26.9418	-41981225	186644	5.22518e+07	3.78597e+07	2.60129e+07	2.98431e+07	-2.00356e+06	5.94612e+07	1.20432e+07	-4.40948e+07	9.60519e+07	2.5324e+08	1.0249e+09	1.69751e+09	1.76109e+09
			50	3.9013e+07	1.24567e+07	-8.38315e+06	-2.36187e+07	-3.34832e+07	-3.86121e+07	-3.95885e+07	-3.76413e+07	-3.23927e+07	-1.54725e+07	6.87026e+07	5.81469e+08	6.69312e+08	3.957e+08	3.65566e+08		29.8551	-15102736	520548	3.72039e+07	151662	2.6614e+07	4.48916e+07	-3.02118e+07	3.69886e+07	3.57993e+07	-4.49821e+07	9.82019e+07	3.22306e+08	1.22271e+09	1.83713e+09	1.88834e+09
			55	3.90501e+07	1.24287e+07	-8.53233e+06	-2.38955e+07	-3.38762e+07	-3.90682e+07	-4.00839e+07	-3.81171e+07	-3.28054e+07	-1.5598e+07	7.11602e+07	5.27632e+08	4.24074e+08	2.63802e+08	2.45631e+08		32.7685	11655006	-1.20151e+07	1.68893e+07	-1.14923e+07	2.94051e+07	4.9224e+07	-4.27834e+07	1.5946e+07	3.37409e+07	-1.91781e+07	1.16707e+08	3.85818e+08	1.34947e+09	1.7249e+09	1.78739e+09
			60	3.91061e+07	1.24015e+07	-8.67304e+06	-2.41683e+07	-3.42701e+07	-3.95304e+07	-4.06177e+07	-3.86844e+07	-3.34101e+07	-1.63266e+07	6.9459e+07	4.31861e+08	2.83352e+08	1.87872e+08	1.76067e+08		35.6818	10791836	-2.04092e+07	-1.61969e+07	1.31928e+07	3.76146e+07	4.12585e+07	-2.89738e+07	1.01494e+07	2.59298e+07	2.94195e+06	1.40815e+08	4.15997e+08	1.36245e+09	1.41423e+09	1.46099e+09
			65	3.91824e+07	1.23658e+07	-8.76784e+06	-2.44145e+07	-3.46298e+07	-3.99882e+07	-4.11726e+07	-3.93107e+07	-3.41562e+07	-1.75623e+07	6.40049e+07	3.31423e+08	2.00898e+08	1.4116e+08	1.32932e+08		38.5952	-5626313	-2.23871e+07	-5.63346e+07	3.35587e+07	3.54429e+07	2.55371e+07	8.34954e+06	3.47042e+07	2.52516e+07	2.02675e+07	1.32724e+08	4.01169e+08	1.25425e+09	1.0624e+09	1.06411e+09
			70	3.92685e+07	1.23984e+07	-8.83923e+06	-2.45771e+07	-3.49138e+07	-4.04115e+07	-4.17265e+07	-3.99644e+07	-3.49936e+07	-1.91774e+07	5.5814e+07	2.47779e+08	1.49859e+08	1.10621e+08	1.04527e+08		41.5085	-23715945	-15425707	-8.93819e+07	1.4435e+07	2.64878e+07	1.41772e+06	4.06799e+07	7.09308e+07	4.58253e+07	3.98543e+07	1.18034e+08	3.62981e+08	1.07509e+09	7.48794e+08	7.4007e+08
			75	3.93211e+07	1.25103e+07	-8.89196e+06	-2.46695e+07	-3.514e+07	-4.07778e+07	-4.22563e+07	-4.06185e+07	-3.5878e+07	-2.10369e+07	4.61387e+07	1.84982e+08	1.16501e+08	8.96471e+07	8.48476e+07		44.4219	-25756566	-4.71125e+06	-8.22534e+07	-2.21281e+07	1.54475e+07	-2.14512e+07	5.40176e+07	7.80242e+07	7.50356e+07	6.62907e+07	1.14393e+08	3.18493e+08	8.4605e+08	5.0261e+08	5.27826e+08
			80	3.93642e+07	1.25864e+07	-8.87159e+06	-2.47132e+07	-3.53279e+07	-4.10929e+07	-4.27439e+07	-4.12516e+07	-3.6773e+07	-2.30153e+07	3.61207e+07	1.39574e+08	9.36026e+07	7.47121e+07	7.07158e+07		47.3352	-4623575	2.47182e+06	-2.73604e+07	-4.30809e+07	9.59966e+06	-3.51735e+07	4.52603e+07	4.81239e+07	7.73402e+07	8.38121e+07	1.32364e+08	3.00073e+08	6.33852e+08	3.30458e+08	4.157e+08
			85	3.94398e+07	1.26629e+07	-8.78122e+06	-2.47319e+07	-3.54607e+07	-4.13759e+07	-4.31811e+07	-4.18489e+07	-3.76496e+07	-2.50074e+07	2.65862e+07	1.06843e+08	7.72061e+07	6.36508e+07	6.02791e+07		50.2486	15178416	1.71687e+07	3.44591e+07	-3.57974e+07	1.72685e+07	-2.99548e+07	2.4214e+07	9.65746e+06	5.5454e+07	7.51312e+07	1.43983e+08	3.12288e+08	4.66468e+08	2.32722e+08	3.39084e+08
			90	3.95441e+07	1.27753e+07	-8.71624e+06	-2.47571e+07	-3.55437e+07	-4.16346e+07	-4.35694e+07	-4.24015e+07	-3.84861e+07	-2.69334e+07	1.80018e+07	8.28153e+07	6.50764e+07	5.5174e+07	5.22905e+07		53.1619	20812880	4.24619e+07	5.61649e+07	105487	2.60063e+07	-1.15083e+07	-2.1865e+06	-4.85472e+06	2.98367e+07	4.11094e+07	1.21755e+08	3.17917e+08	3.51999e+08	1.89296e+08	2.50495e+08
			95	3.96617e+07	1.29018e+07	-8.70179e+06	-2.47546e+07	-3.56157e+07	-4.186e+07	-4.39153e+07	-4.29055e+07	-3.92683e+07	-2.87387e+07	1.05333e+07	6.48243e+07	5.59095e+07	4.85643e+07	4.60704e+07		56.0753	18414704	6.3222e+07	2.94312e+07	4.08366e+07	2.06773e+07	1.50674e+07	-1.8029e+07	-1.91752e+06	1.81625e+07	6.96368e+06	8.6687e+07	2.93988e+08	2.84191e+08	1.92745e+08	1.68953e+08
			100	3.975e+07	1.29811e+07	-8.63401e+06	-2.47068e+07	-3.56841e+07	-4.20439e+07	-4.42257e+07	-4.33611e+07	-3.99884e+07	-3.03919e+07	4.15009e+06	5.12312e+07	4.8771e+07	4.34304e+07	4.11323e+07		58.9886	24101484	6.19017e+07	-1.32688e+07	6.82343e+07	9.95442e+06	5.65115e+07	-2.66477e+07	1.09378e+07	1.8047e+07	713009	6.13984e+07	2.5041e+08	2.568e+08	2.33816e+08	1.40535e+08
			105	3.98548e+07	1.30361e+07	-8.45924e+06	-2.46285e+07	-3.57243e+07	-4.21937e+07	-4.45032e+07	-4.37705e+07	-4.06436e+07	-3.18805e+07	-1.26899e+06	4.08614e+07	4.31042e+07	3.92806e+07	3.70783e+07		61.902	37555034	2.55579e+07	-3.29757e+07	6.17652e+07	537027	8.20874e+07	-3.54994e+07	1.3116e+07	1.60176e+07	1.36281e+07	6.32102e+07	2.16468e+08	2.58456e+08	2.89258e+08	1.8947e+08
			110	3.99691e+07	1.32225e+07	-8.25711e+06	-2.45327e+07	-3.57361e+07	-4.23257e+07	-4.47469e+07	-4.41376e+07	-4.12346e+07	-3.32061e+07	-5.86262e+06	3.28081e+07	3.85738e+07	3.57977e+07	3.37494e+07		64.8153	39842704	-2.81197e+07	-2.39669e+07	1.95256e+07	-222236	7.21169e+07	-3.30098e+07	-1.37255e+06	6.87248e+06	2.7129e+07	7.8555e+07	2.02423e+08	2.54967e+08	3.53673e+08	278443386
			115	4.01135e+07	1.34539e+07	-8.07923e+06	-2.44596e+07	-3.57339e+07	-4.24466e+07	-4.49549e+07	-4.44663e+07	-4.17643e+07	-3.43791e+07	-9.75464e+06	2.64038e+07	3.4886e+07	3.29125e+07	3.11123e+07		67.7287	24364219	-6.26029e+07	-7.55043e+06	-4.21972e+07	-1.34124e+07	4.01293e+07	-2.56836e+07	-2.98006e+07	1.4412e+06	2.88257e+07	7.97489e+07	2.10877e+08	2.57379e+08	4.2653e+08	3.7512e+08
			120	4.02601e+07	1.36476e+07	-7.88089e+06	-2.43972e+07	-3.57035e+07	-4.25478e+07	-4.51275e+07	-4.47601e+07	-4.22366e+07	-3.54143e+07	-1.30482e+07	2.11661e+07	3.18244e+07	3.05583e+07	2.88777e+07		70.642	-3044074	-5.59849e+07	6.36265e+06	-8.74213e+07	-2.25211e+07	-5.32203e+06	-2.60931e+07	-4.65776e+07	6.48132e+06	2.74899e+07	5.6129e+07	2.23856e+08	2.97987e+08	5.09245e+08	4.67169e+08
			125	4.03972e+07	1.38587e+07	-7.66598e+06	-2.42865e+07	-3.56293e+07	-4.26174e+07	-4.52685e+07	-4.5022e+07	-4.26562e+07	-3.63277e+07	-1.58327e+07	1.67815e+07	2.92525e+07	2.85629e+07	2.68302e+07		73.5554	-22278894	2.87576e+06	1.49897e+07	-9.11462e+07	-1.92789e+07	-3.41212e+07	-3.43903e+07	-4.42317e+07	1.72818e+07	2.54138e+07	4.23416e+07	2.34169e+08	3.80635e+08	6.21348e+08	5.71061e+08
			130	4.05375e+07	1.41252e+07	-7.49604e+06	-2.41003e+07	-3.55317e+07	-4.26546e+07	-4.53845e+07	-4.5255e+07	-4.3029e+07	-3.71342e+07	-1.81902e+07	1.30817e+07	2.70894e+07	2.68316e+07	2.51883e+07		76.4687	-22662893	6.7997e+07	1.28478e+07	-5.50289e+07	-2.12811e+07	-2.86586e+07	-3.72955e+07	-1.40869e+07	9.14202e+06	1.33066e+07	4.59063e+07	2.46091e+08	5.07687e+08	7.80771e+08	7.04583e+08
			135	4.06871e+07	1.44005e+07	-7.31442e+06	-2.38369e+07	-3.54361e+07	-4.26689e+07	-4.5482e+07	-4.54615e+07	-4.33607e+07	-3.78477e+07	-2.01959e+07	9.98042e+06	2.52577e+07	2.5359e+07	2.37882e+07		79.3821	-15290176	9.4466e+07	8.7661e+06	-2.41975e+07	-2.39806e+07	-1.21063e+06	-2.81025e+07	1.9056e+07	-4.8748e+06	-3.27818e+06	5.45509e+07	2.56539e+08	6.48496e+08	9.54321e+08	8.47685e+08
			140	4.09061e+07	1.45395e+07	-6.99588e+06	-2.35541e+07	-3.53369e+07	-4.26665e+07	-4.55645e+07	-4.56441e+07	-4.36565e+07	-3.84807e+07	-2.19151e+07	7.41203e+06	2.36769e+07	2.4048e+07	2.25744e+07		82.2954	-9925179	7.03595e+07	5.07499e+06	-1.81267e+07	-2.37253e+07	2.7903e+07	-1.98574e+07	3.55915e+07	-4.93474e+06	-1.69125e+07	6.77121e+07	2.65916e+08	7.78771e+08	1.07375e+09	9.73486e+08
			145	4.11371e+07	1.47217e+07	-6.60093e+06	-2.33288e+07	-3.52246e+07	-4.26434e+07	-4.56323e+07	-4.58053e+07	-4.3921e+07	-3.90435e+07	-2.34025e+07	5.28626e+06	2.22739e+07	2.29511e+07	2.15788e+07		85.2088	-14914207	1.63257e+07	-5.98154e+06	-1.89979e+07	-9.03238e+06	3.58134e+07	-2.20929e+07	1.07201e+07	1.62774e+07	-1.24812e+07	1.03717e+08	2.76918e+08	8.4881e+08	1.09419e+09	1.03188e+09
			150	4.13468e+07	1.50749e+07	-6.31664e+06	-2.31573e+07	-3.51042e+07	-4.25912e+07	-4.56835e+07	-4.59475e+07	-4.41584e+07	-3.95449e+07	-2.47007e+07	3.48496e+06	2.10775e+07	2.203e+07	2.05466e+07		88.1221	-17262025	-1.81507e+07	-5.97302e+06	-1.09482e+07	1.12523e+07	2.00632e+07	-3.59746e+07	-2.13991e+07	6.11846e+07	1.43116e+07	1.31033e+08	2.8196e+08	8.58041e+08	9.87487e+08	9.98864e+08
			155	4.15242e+07	1.5442e+07	-6.12837e+06	-2.29872e+07	-3.49645e+07	-4.25094e+07	-4.57168e+07	-4.60732e+07	-4.43719e+07	-3.99919e+07	-2.58406e+07	1.90239e+06	2.00816e+07	2.11311e+07	1.96414e+07		91.0355	-16972560	-2.64303e+07	2.74811e+06	1.66252e+06	2.30983e+07	5.73298e+06	-4.0082e+07	-2.94164e+07	1.1676e+08	2.84758e+07	135667792	2.82181e+08	7.99606e+08	8.23058e+08	8.74241e+08
			160	4.17698e+07	1.57925e+07	-5.84013e+06	-2.27492e+07	-3.47701e+07	-4.2408e+07	-4.57324e+07	-4.61847e+07	-4.45644e+07	-4.03907e+07	-2.68437e+07	472332	1.91642e+07	2.03191e+07	1.90067e+07		93.9488	-871849	-1.27854e+07	6.8788e+06	1.38249e+07	1.09172e+07	3.94651e+06	-2.4619e+07	-2.37453e+07	1.29007e+08	1.89634e+07	1.14536e+08	2.80788e+08	7.17897e+08	6.66469e+08	6.86335e+08
			165	4.21454e+07	1.61991e+07	-5.41164e+06	-2.24032e+07	-3.45025e+07	-4.22981e+07	-4.57335e+07	-4.62836e+07	-4.47377e+07	-4.07465e+07	-2.77268e+07	-829942	1.83526e+07	1.9674e+07	1.84098e+07		96.8622	27543758	1.33463e+07	8.15616e+06	9.96937e+06	-3.62738e+06	4.72281e+06	1.29752e+07	7.55687e+06	1.11201e+08	2.92138e+06	9.16721e+07	2.92019e+08	6.26822e+08	5.41915e+08	5.00161e+08
			170	4.25011e+07	1.67868e+07	-4.95605e+06	-2.19978e+07	-3.41764e+07	-4.21822e+07	-4.57241e+07	-4.63715e+07	-4.48935e+07	-4.10646e+07	-2.85067e+07	-1.99099e+06	1.76649e+07	1.91314e+07	1.77527e+07		99.7755	57048046	2.82407e+07	4.79105e+06	1.96099e+06	-3.16759e+06	1.1945e+07	3.92433e+07	4.95375e+07	9.43867e+07	4.50867e+06	8.93092e+07	2.93516e+08	5.40123e+08	4.36141e+08	3.59127e+08
			175	4.27977e+07	1.73034e+07	-4.45334e+06	-2.15853e+07	-3.38099e+07	-4.20544e+07	-4.57077e+07	-4.64491e+07	-4.50331e+07	-4.13494e+07	-2.92004e+07	-2.99484e+06	1.70146e+07	1.85505e+07	1.71872e+07		102.689	71473116	9.18314e+06	-4.12742e+06	5.40721e+06	3.15841e+07	1.12714e+07	5.0466e+07	8.76559e+07	9.55596e+07	2.64581e+07	1.11243e+08	2.96048e+08	4.38478e+08	3.32123e+08	2.62008e+08
			180	4.30697e+07	1.7651e+07	-3.82765e+06	-2.11568e+07	-3.34147e+07	-4.1909e+07	-4.56859e+07	-4.65168e+07	-4.51579e+07	-4.16054e+07	-2.9823e+07	-3.85283e+06	1.63487e+07	1.79903e+07	1.67348e+07		105.602	51581354	-1.52355e+07	3.77302e+06	1.79958e+07	6.86627e+07	1.61128e+07	4.87531e+07	1.02971e+08	1.03608e+08	4.59418e+07	1.38994e+08	285419160	3.4374e+08	2.34388e+08	2.20536e+08
			185	4.35685e+07	1.81848e+07	-3.20871e+06	-2.06595e+07	-3.30174e+07	-4.17464e+07	-4.56576e+07	-4.65745e+07	-4.5269e+07	-4.18364e+07	-3.03855e+07	-4.58998e+06	1.57623e+07	1.75683e+07	1.63207e+07		108.516	6820462	-3.25691e+07	2.20178e+07	1.91588e+07	1.03522e+08	1.95551e+07	4.58079e+07	1.0719e+08	1.04204e+08	4.66456e+07	1.55476e+08	2.55874e+08	2.90379e+08	1.79485e+08	1.94157e+08
			190	4.41815e+07	1.88968e+07	-2.69631e+06	-2.00235e+07	-3.26464e+07	-4.15692e+07	-4.56206e+07	-4.66221e+07	-4.53679e+07	-4.20458e+07	-3.08937e+07	-5.23999e+06	1.5356e+07	1.71984e+07	1.59297e+07		111.429	-22235686	-2.55042e+07	4.62775e+07	4.69046e+06	1.13811e+08	3.50559e+07	4.8967e+07	9.43375e+07	1.09759e+08	3.00208e+07	1.56917e+08	2.15283e+08	2.62793e+08	1.43883e+08	1.77235e+08
			195	4.47402e+07	1.96321e+07	-2.01779e+06	-1.92642e+07	-3.22917e+07	-4.13721e+07	-4.55726e+07	-4.66594e+07	-4.54559e+07	-4.22364e+07	-3.13497e+07	-5.83568e+06	1.50161e+07	1.68046e+07	1.55262e+07		114.342	-30648409	-4.31834e+06	6.89606e+07	-1.03118e+07	1.14366e+08	6.21339e+07	4.97032e+07	9.25701e+07	1.15724e+08	3.81229e+07	1.48725e+08	1.70844e+08	2.49805e+08	1.40898e+08	1.602e+08
			200	4.51983e+07	2.03313e+07	-907837	-1.84942e+07	-3.19066e+07	-4.11395e+07	-4.55134e+07	-4.66862e+07	-4.55342e+07	-4.24106e+07	-3.17546e+07	-6.38938e+06	1.46151e+07	1.64299e+07	1.51422e+07		117.256	-7392814	2.51648e+07	7.89169e+07	-1.51506e+07	9.38472e+07	1.0422e+08	6.55443e+07	7.2841e+07	1.29006e+08	4.83242e+07	1.34679e+08	1.32888e+08	2.27196e+08	1.30271e+08	1.30954e+08
			205	4.58048e+07	2.13539e+07	376729	-1.77848e+07	-3.14459e+07	-4.0852e+07	-4.5444e+07	-4.67024e+07	-4.5604e+07	-4.25701e+07	-3.21121e+07	-6.90609e+06	1.41689e+07	1.61352e+07	1.48927e+07		120.169	10221079	4.77195e+07	5.44456e+07	-1.509e+07	6.84639e+07	1.28497e+08	7.38664e+07	5.87814e+07	1.41333e+08	4.45762e+07	1.19344e+08	1.22115e+08	1.78079e+08	9.30587e+07	9.90512e+07
			210	4.67665e+07	2.27688e+07	1.47009e+06	-1.70816e+07	-3.08736e+07	-4.04968e+07	-4.5366e+07	-4.67082e+07	-4.56661e+07	-4.27162e+07	-3.24298e+07	-7.38562e+06	1.3792e+07	1.58839e+07	1.47059e+07		123.082	11246906	5.50001e+07	1.01675e+07	-1.78508e+07	5.57163e+07	1.20309e+08	6.38613e+07	5.53935e+07	1.28354e+08	3.5531e+07	1.00979e+08	1.24126e+08	1.42674e+08	7.3288e+07	7.01522e+07
			215	4.78142e+07	2.39839e+07	2.54579e+06	-1.61847e+07	-3.01505e+07	-4.00699e+07	-4.52796e+07	-4.67034e+07	-4.57211e+07	-4.28497e+07	-3.27187e+07	-7.82008e+06	1.35279e+07	1.56336e+07	1.44273e+07		125.996	6653240	5.16758e+07	-2.93536e+07	-1.20112e+07	4.97817e+07	1.02752e+08	4.65606e+07	6.70921e+07	8.55644e+07	3.59856e+07	7.09733e+07	1.4346e+08	1.14185e+08	6.64265e+07	5.77593e+07
			220	4.88064e+07	2.52431e+07	3.953e+06	-1.48663e+07	-2.92568e+07	-3.95686e+07	-4.51818e+07	-4.6688e+07	-4.57695e+07	-4.29717e+07	-3.2989e+07	-8.20637e+06	1.33052e+07	1.54177e+07	1.41399e+07		128.909	-344652	4.07252e+07	-4.57721e+07	-1.06009e+07	4.11814e+07	8.44237e+07	3.67997e+07	7.93324e+07	3.78198e+07	4.91197e+07	48563164	1.29991e+08	9.1943e+07	6.54248e+07	5.57414e+07
			225	4.97891e+07	2.69227e+07	5.61747e+06	-1.3091e+07	-2.82154e+07	-3.89858e+07	-4.50665e+07	-4.66613e+07	-4.58115e+07	-4.30833e+07	-3.32463e+07	-8.54796e+06	1.30786e+07	1.52112e+07	1.39692e+07		131.822	-11339229	3.61097e+07	-4.98513e+07	-6.30328e+06	3.92649e+07	5.25963e+07	4.18146e+07	7.88997e+07	-5.04933e+06	7.07583e+07	3.27034e+07	1.03217e+08	5.93418e+07	6.10087e+07	6.31082e+07
			230	5.12142e+07	2.89838e+07	7.48075e+06	-1.10283e+07	-2.7058e+07	-3.83131e+07	-4.49252e+07	-4.66226e+07	-4.58474e+07	-4.31856e+07	-3.34913e+07	-8.85065e+06	1.28378e+07	1.49904e+07	1.38327e+07		134.736	-26111415	4.12931e+07	-4.55324e+07	1.15706e+06	3.53021e+07	2.3645e+07	5.43462e+07	5.96339e+07	-1.41222e+07	7.39136e+07	1.56722e+07	6.68459e+07	3.32433e+07	45746897	6.16182e+07
			235	5.31588e+07	3.10157e+07	9.93047e+06	-8.87727e+06	-2.57711e+07	-3.75505e+07	-4.47487e+07	-4.65706e+07	-4.58776e+07	-4.32799e+07	-3.37207e+07	-9.11981e+06	1.25841e+07	1.4801e+07	1.36538e+07		137.649	-40161880	3.4589e+07	-3.0317e+07	2.30756e+07	3.63641e+07	6.76484e+06	5.8497e+07	1.23732e+07	8.88936e+06	5.60935e+07	1.43593e+07	4.31738e+07	1.54065e+07	2.59229e+07	3.92332e+07
			240	5.53311e+07	3.32857e+07	1.30001e+07	-6.64846e+06	-2.42887e+07	-3.67086e+07	-4.45279e+07	-4.65037e+07	-4.59022e+07	-4.33672e+07	-3.39308e+07	-9.36918e+06	1.23262e+07	1.46562e+07	1.3477e+07		140.562	-43653225	9.28998e+06	-6.26025e+06	3.97027e+07	1.65177e+07	-7.23341e+06	4.10813e+07	-3.31046e+07	3.77586e+07	2.8941e+07	1.22277e+07	3.86928e+07	1.0408e+07	1.95085e+07	4.83088e+06
			245	5.7656e+07	3.70197e+07	1.60432e+07	-4.03892e+06	-2.2504e+07	-3.57996e+07	-4.42537e+07	-4.64205e+07	-4.59218e+07	-4.34483e+07	-3.41198e+07	-9.61555e+06	1.21042e+07	1.4502e+07	1.33002e+07		143.476	-23131691	-1.68365e+07	7.64655e+06	3.50724e+07	-2.75921e+07	846947	1.68481e+07	-6.66766e+07	4.41971e+07	-548902	1.36517e+07	3.75894e+07	1.53157e+07	2.61378e+07	-1.94776e+07
			250	6.02486e+07	4.16289e+07	1.92257e+07	-651355	-2.02615e+07	-3.4821e+07	-4.39155e+07	-4.63196e+07	-4.59368e+07	-4.35239e+07	-3.4288e+07	-9.86045e+06	1.19596e+07	1.43122e+07	1.3109e+07		146.389	18641238	-1.5171e+07	5.03546e+06	7.83349e+06	-8.09194e+07	5.85012e+06	-6.99494e+06	-6.93527e+07	1.18933e+07	-1.2738e+07	2.93764e+07	2.99912e+07	3.02378e+07	3.25702e+07	-1.17948e+07
			255	6.40821e+07	4.66612e+07	2.41142e+07	3.68354e+06	-1.73795e+07	-3.37467e+07	-4.34998e+07	-4.62007e+07	-4.59481e+07	-4.35944e+07	-3.44386e+07	-1.00974e+07	1.1851e+07	1.41441e+07	1.29628e+07		149.302	49316168	1.13728e+07	-1.90348e+07	-2.14315e+07	-1.01805e+08	5.601e+06	-4.13025e+07	-4.06704e+07	-4.0174e+07	-8.37804e+06	2.79399e+07	1.48802e+07	3.72397e+07	4.13978e+07	5.45617e+06
			260	6.91531e+07	5.30063e+07	3.15134e+07	8.90371e+06	-1.3739e+07	-3.25266e+07	-4.29903e+07	-4.60642e+07	-4.59563e+07	-4.36602e+07	-3.4575e+07	-1.03161e+07	1.1696e+07	1.40238e+07	1.28605e+07		152.216	59485415	2.48951e+07	-4.97119e+07	-2.1643e+07	-8.48379e+07	1.07763e+07	-7.37116e+07	4.74326e+06	-7.06574e+07	5.60441e+06	7.42345e+06	-1.22609e+06	2.82119e+07	3.79822e+07	1.96545e+07
			265	7.57049e+07	6.17648e+07	4.04878e+07	1.50796e+07	-9.34648e+06	-3.10855e+07	-4.23704e+07	-4.59119e+07	-4.59623e+07	-4.37217e+07	-3.47003e+07	-1.05111e+07	1.14968e+07	1.39117e+07	1.27371e+07		155.129	47210911	9.97552e+06	-7.19594e+07	6.96497e+06	-4.96154e+07	2.40753e+07	-7.67698e+07	3.47611e+07	-5.92319e+07	1.95289e+07	-1.84621e+07	-1.21281e+07	1.08965e+07	3.39213e+07	2.66479e+07
			270	8.31005e+07	7.27604e+07	5.11213e+07	2.29716e+07	-4.28689e+06	-2.93155e+07	-4.16286e+07	-4.57473e+07	-4.5967e+07	-4.37792e+07	-3.48155e+07	-1.06832e+07	1.13395e+07	1.37791e+07	1.25952e+07		158.043	13517295	-1.12806e+07	-6.68477e+07	3.36281e+07	-2.45533e+07	3.41342e+07	-5.00597e+07	4.93193e+07	-1.35506e+07	2.04039e+07	-3.07003e+07	-1.94214e+07	12251.1	2.52322e+07	3.47047e+07
			275	9.33271e+07	8.52936e+07	6.56617e+07	3.40719e+07	1.40097e+06	-2.70701e+07	-4.07654e+07	-4.55748e+07	-4.59713e+07	-4.38331e+07	-3.49208e+07	-1.08359e+07	1.12646e+07	1.36409e+07	1.24696e+07		160.956	-12674475	-2.09041e+07	-4.04987e+07	2.96209e+07	-1.09774e+07	4.02299e+07	-6.00896e+06	4.66683e+07	2.21225e+07	1.26131e+07	-2.81319e+07	-4.10957e+07	1.09521e+06	2.98009e+07	3.6568e+07
			280	1.09077e+08	1.04918e+08	8.54539e+07	4.96379e+07	7.901e+06	-2.41884e+07	-3.97991e+07	-4.54004e+07	-4.59761e+07	-4.38839e+07	-3.50164e+07	-1.09785e+07	1.12173e+07	1.3516e+07	1.23598e+07		163.869	-33602074	-3.81551e+06	-1.17946e+06	-354487	-1.23163e+07	3.66016e+07	2.49411e+07	3.78094e+07	2.08046e+07	729898	-1.81923e+07	-4.21685e+07	7.04463e+06	3.82167e+07	4.84635e+07
			285	1.33971e+08	1.36345e+08	1.12093e+08	6.96379e+07	1.58427e+07	-2.05663e+07	-3.8769e+07	-4.52306e+07	-4.59819e+07	-4.39321e+07	-3.51036e+07	-1.11184e+07	1.11387e+07	1.34084e+07	1.22591e+07		166.783	-50932013	2.34021e+07	3.08969e+07	-2.4352e+07	-3.65745e+07	2.26076e+07	2.98134e+07	2.03077e+07	-5.55719e+06	-7.68133e+06	-1.3445e+07	-2.92788e+07	2.26556e+06	3.96007e+07	6.33861e+07
			290	1.7044e+08	1.83577e+08	1.53255e+08	9.33874e+07	2.6324e+07	-1.62551e+07	-3.77326e+07	-4.50718e+07	-4.59894e+07	-4.39781e+07	-3.51855e+07	-1.12595e+07	1.10374e+07	1.33258e+07	1.21707e+07		169.696	-55014443	3.26996e+07	2.4797e+07	-3.54085e+07	-5.96159e+07	2.15412e+06	1.10568e+07	-1.50074e+07	-2.42895e+07	-1.05524e+06	-2.35592e+07	2.61546e+06	-1.24439e+07	3.56579e+07	6.28375e+07
			295	2.29238e+08	2.57748e+08	2.16638e+08	1.2264e+08	4.03068e+07	-1.15331e+07	-3.67586e+07	-4.49305e+07	-4.59988e+07	-4.40223e+07	-3.52652e+07	-1.13962e+07	1.09472e+07	1.32589e+07	1.20852e+07		172.609	-40065454	2.04331e+07	450882	-2.69352e+07	-7.39273e+07	-3.9155e+06	-1.35171e+07	-4.11389e+07	-1.43807e+07	-245158	-5.07491e+07	3.85785e+07	-5.25394e+06	4.48048e+07	3.78213e+07
			300	3.48505e+08	3.91988e+08	3.02345e+08	1.63092e+08	5.74543e+07	-6.89176e+06	-3.5916e+07	-4.48119e+07	-4.60103e+07	-4.4065e+07	-3.53446e+07	-1.15215e+07	1.0874e+07	1.31803e+07	1.19989e+07		175.523	-10275496	-8.7057e+06	-4.84105e+06	-1.41722e+07	-6.8179e+07	-7.42727e+06	-3.77611e+07	-4.10445e+07	7.64956e+06	3.52665e+06	-6.62245e+07	4.52467e+07	4.78298e+06	5.91676e+07	1.57234e+07
			305	6.29566e+08	6.28062e+08	4.2224e+08	2.17735e+08	7.53639e+07	-2.92139e+06	-3.52626e+07	-4.472e+07	-4.60241e+07	-4.41066e+07	-3.54233e+07	-1.16359e+07	1.08049e+07	1.30888e+07	1.19397e+07		178.436	18739369	-3.46474e+07	1.3736e+07	-1.15188e+07	-4.17508e+07	-1.54277e+07	-4.51903e+07	-8.92012e+06	1.6867e+07	3.46868e+06	-6.52364e+07	2.20703e+07	1.19671e+07	5.7506e+07	-3.57662e+06
			310	1.33773e+09	1.01891e+09	5.91275e+08	2.76708e+08	9.0188e+07	-139010	-3.48354e+07	-4.46568e+07	-4.604e+07	-4.4147e+07	-3.54992e+07	-1.17392e+07	1.07386e+07	1.3015e+07	1.19007e+07		181.349	26677222	-3.96235e+07	2.40018e+07	-1.43465e+07	-1.8364e+07	-3.59358e+07	-3.72091e+07	2.45723e+07	6.55138e+06	-6.85203e+06	-3.83574e+07	-1.00515e+07	1.34296e+07	2.29195e+07	-8.97392e+06
			315	2.76171e+09	1.54328e+09	7.59809e+08	3.18978e+08	9.84446e+07	1.15954e+06	-3.46459e+07	-4.46231e+07	-4.60579e+07	-4.41861e+07	-3.55703e+07	-1.18301e+07	1.06824e+07	1.29688e+07	1.18399e+07		184.263	15048583	-3.09683e+07	2.0953e+07	-2.26264e+07	-4.13561e+06	-4.23199e+07	-1.69098e+07	4.40772e+07	-8.84524e+06	-1.54952e+07	6.53119e+06	-2.94503e+07	4.29386e+06	-1.04826e+07	7.44536e+06
			320	3.95981e+09	1.85442e+09	8.24249e+08	3.27724e+08	9.86489e+07	957394	-3.46813e+07	-4.46176e+07	-4.60777e+07	-4.42238e+07	-3.56361e+07	-1.19106e+07	1.06379e+07	1.29244e+07	1.17699e+07		187.176	-15580664	-2.3122e+07	-1.01616e+07	-2.46511e+07	-1.60672e+07	-3.32277e+07	-2.50598e+06	4.01697e+07	-6.81735e+06	-8.71128e+06	4.24313e+07	-3.0504e+07	-1.09028e+07	-2.24934e+07	2.96361e+07
			325	3.41166e+09	1.63284e+09	7.43562e+08	3.02166e+08	9.16303e+07	-529218	-3.49098e+07	-4.46379e+07	-4.60992e+07	-4.42597e+07	-3.56981e+07	-1.19838e+07	1.05885e+07	1.28713e+07	1.17101e+07		190.089	-33518474	-1.79488e+07	-3.79879e+07	-1.61543e+07	-4.49191e+07	-1.35139e+07	1.14163e+07	1.82041e+07	-275940	1.5374e+06	4.82794e+07	-2.55276e+07	3.76934e+06	-1.68122e+07	3.24433e+07
			330	1.84346e+09	1.11206e+09	5.79458e+08	2.54924e+08	7.96522e+07	-2.95949e+06	-3.52887e+07	-4.46803e+07	-4.61222e+07	-4.42938e+07	-3.57587e+07	-1.20521e+07	1.05162e+07	1.28243e+07	1.16616e+07		193.003	-31570011	-1.01976e+07	-4.3313e+07	4.97172e+06	-7.08028e+07	5.75101e+06	2.91175e+07	-3664563	-3.09209e+06	5.21539e+06	4.06925e+07	-2.24373e+07	2.83906e+07	-1.51525e+07	2.89957e+07
			335	8.33153e+08	6.7331e+08	4.16134e+08	2.01774e+08	6.52747e+07	-5.97738e+06	-3.57735e+07	-4.47407e+07	-4.61463e+07	-4.43258e+07	-3.58197e+07	-1.21195e+07	1.04333e+07	1.2781e+07	1.16364e+07		195.916	-28499482	2.82491e+06	-3.61208e+07	3.06148e+07	-8.26185e+07	-8.20579e+06	2.56692e+07	-2.01216e+07	-2.56397e+07	729898	1.8739e+07	-1.50675e+06	3.16075e+07	-1.73717e+07	1.9085e+07
			340	4.42946e+08	4.13556e+08	2.92172e+08	1.53875e+08	5.06305e+07	-9.27917e+06	-3.6324e+07	-4.48147e+07	-4.61712e+07	-4.43557e+07	-3.58814e+07	-1.21876e+07	1.03655e+07	1.27327e+07	1.16108e+07		198.829	-29666494	2.00077e+07	-1.13394e+07	5.53401e+07	-7.06401e+07	-4.8708e+07	7.90385e+06	-3.28654e+07	-3.76703e+07	-2.84119e+07	1.29584e+06	3.48216e+07	1.23619e+07	-1.68542e+07	1.23314e+07
			345	2.71155e+08	2.77807e+08	2.0626e+08	1.15614e+08	3.71553e+07	-1.26335e+07	-3.69082e+07	-4.48982e+07	-4.61967e+07	-4.43836e+07	-3.59421e+07	-1.22522e+07	1.0319e+07	1.26892e+07	1.15582e+07		201.743	-29765593	3.06658e+07	2.95708e+07	5.80523e+07	-4.56547e+07	-7.39912e+07	1.39744e+07	-3.94425e+07	-3.753e+07	-6.97601e+07	-5.76103e+06	6.8821e+07	-6.45266e+06	4.17653e+06	7.1032e+06
			350	1.88617e+08	2.01217e+08	1.48437e+08	8.64977e+07	2.55741e+07	-1.58744e+07	-3.7503e+07	-4.49874e+07	-4.62224e+07	-4.44095e+07	-3.59988e+07	-1.23101e+07	1.0283e+07	1.26515e+07	1.15047e+07		204.656	-26967611	3.17791e+07	6.07264e+07	3.44004e+07	-3.99306e+07	-6.05077e+07	2.54985e+07	-3.38847e+07	-2.476e+07	-7.98399e+07	4.35739e+06	7.40009e+07	383555	1.75849e+07	-2.23369e+06
			355	1.45256e+08	1.49403e+08	1.11514e+08	6.42427e+07	1.6034e+07	-1.88894e+07	-3.80925e+07	-4.50794e+07	-4.62483e+07	-4.44337e+07	-3.60489e+07	-1.23617e+07	1.02506e+07	1.26119e+07	1.14697e+07		207.569	-8179600	1.28095e+07	6.26911e+07	1.27576e+07	-42897806	-2.68002e+07	3.14323e+07	-2.11767e+07	-7.09944e+06	-3.04404e+07	1.69209e+07	5.62768e+07	2.78691e+07	1.88154e+07	-2.14082e+07
			360	1.19475e+08	1.15188e+08	8.79045e+07	4.69048e+07	8.32338e+06	-2.16118e+07	-3.86661e+07	-4.51719e+07	-4.62742e+07	-4.44563e+07	-3.60913e+07	-1.24084e+07	1.02229e+07	1.25744e+07	1.14366e+07		210.483	14077404	-3.93767e+06	3.506e+07	-4.53356e+06	-4.81409e+07	-9673272	3.0066e+07	-1.8336e+07	968796	3.90057e+07	3.27331e+07	2.15034e+07	4.4089e+07	2.49281e+07	-4.21519e+07
			365	1.00661e+08	9.30971e+07	7.03373e+07	3.34933e+07	2.07939e+06	-2.40149e+07	-3.92165e+07	-4.52631e+07	-4.62997e+07	-4.44774e+07	-3.61272e+07	-1.24559e+07	1.01925e+07	1.2543e+07	1.14069e+07		213.396	27919980	-1.55934e+07	-1.71987e+06	-3231063	-2.63321e+07	-2.85851e+06	2.39533e+07	-2.93631e+07	-8.12753e+06	8.5567e+07	4.41502e+07	-1.81397e+06	2.86649e+07	24896697	-5.3111e+07
			370	8.70787e+07	7.7303e+07	5.57559e+07	2.35117e+07	-3.07321e+06	-2.61023e+07	-3.97383e+07	-4.53522e+07	-4.6325e+07	-4.44971e+07	-3.61596e+07	-1.25038e+07	1.01456e+07	1.25139e+07	1.1382e+07		216.31	30842383	-2.81216e+07	-3.37603e+07	1.54585e+07	-1.38623e+06	-9.85211e+06	1.41419e+07	-2.36764e+07	-1.99863e+07	8.04999e+07	4.8244e+07	-1.25124e+07	-1.05097e+07	1.96887e+07	-4.70431e+07
			375	7.79124e+07	6.50743e+07	4.43896e+07	1.6332e+07	-7.43806e+06	-2.78952e+07	-4.02278e+07	-4.54384e+07	-4.63498e+07	-4.45157e+07	-3.61917e+07	-1.25476e+07	1.0085e+07	1.24836e+07	1.13482e+07		219.223	19478492	-3.17078e+07	-3.32868e+07	2.84698e+07	2.19367e+07	-2.53124e+07	-3.84149e+06	720176	-1.27408e+07	3.39519e+07	3.06009e+07	-2.43879e+07	-4.33444e+07	2.61013e+06	-2.77288e+07
			380	7.16119e+07	5.65266e+07	3.60745e+07	1.10522e+07	-1.12033e+07	-2.94237e+07	-4.0683e+07	-4.55215e+07	-4.6374e+07	-4.45331e+07	-3.62257e+07	-1.25916e+07	1.00312e+07	1.2458e+07	1.13185e+07		222.136	-3242041	-2.38666e+07	-4.7835e+06	2.53798e+07	4.12011e+07	-2.9199e+07	-2.35e+07	2.92613e+07	3.31884e+07	-9.6386e+06	5.70497e+06	-2.1214e+07	-5.48069e+07	-2.90118e+07	1.72921e+07
																				225.05	-23774344	-7.10822e+06	2.35081e+07	2.00847e+07	5.46519e+07	-1.77596e+07	-5.19423e+07	5.22906e+07	7.90775e+07	-3.84297e+07	-1.52929e+07	-1805076	-4.08442e+07	-3.75581e+07	7.31888e+07
																				227.963	-29668155	7.90204e+06	4.57063e+07	8.06974e+06	5.37491e+07	1.74077e+07	-7.39652e+07	5.73009e+07	8.47063e+07	-3.74181e+07	-1.60767e+07	3.07926e+07	-1.35967e+07	-1.94927e+07	8.18924e+07
																				230.876	-17468396	1.84849e+07	6.18717e+07	2.89416e+06	4.0604e+07	3.87728e+07	-7.81283e+07	3.1182e+07	4.22528e+07	-2.74419e+07	7.53439e+06	5.90244e+07	7.98295e+06	7.12339e+06	3.78048e+07
																				233.79	-1813207	2.59821e+07	6.75387e+07	-6.71117e+06	3.72311e+07	3.30163e+07	-5.31145e+07	400760	-3.01264e+07	-2.28306e+07	2.52275e+07	70167240	2.99126e+07	1.76075e+07	-1.13793e+07
																				236.703	27276150	3.49154e+07	6.22421e+07	-2.13726e+07	3.78733e+07	-2.1067e+06	-1.01001e+07	-1.90837e+07	-7.88806e+07	-2.37903e+07	2.95532e+07	5.99345e+07	4.98963e+07	1.02921e+07	-3.26963e+07
																				239.616	48411308	3.40941e+07	4.68859e+07	-2.48078e+07	5.4882e+07	-1.78183e+07	2.67081e+07	-1.60438e+06	-8.98375e+07	-1.71589e+07	2.77766e+07	4.92001e+07	5.0671e+07	4.9178e+06	-7.5497e+06
																				242.53	64870685	3.96859e+07	2.21439e+07	-1.10227e+07	7.83557e+07	-1.71296e+07	4.46029e+07	8.5506e+06	-5.96481e+07	-1.00897e+07	1.45854e+07	6.36436e+07	3.15271e+07	9.90969e+06	1.5541e+07
																				245.443	62475336	3.18752e+07	-2.07511e+06	1.30095e+07	9.90639e+07	-5.81242e+06	3.98212e+07	-1.28603e+06	-1.29374e+07	-5.227e+06	1.21424e+07	7.07168e+07	1.65393e+07	1.76723e+07	1.73826e+07
																				248.356	55883564	1.90755e+07	-1.80519e+07	3.39235e+07	1.13038e+08	1.34486e+07	2.60842e+07	-2.91892e+07	2.03653e+07	-5.72762e+06	1.85219e+07	5.82162e+07	1.68282e+07	-2.22885e+06	-7.92565e+06
																				251.27	39362631	2.30354e+07	-1.53418e+07	3.13012e+07	9.60721e+07	17925327	2.97544e+07	-4.7703e+07	3.05813e+07	-2.03748e+07	1.31776e+07	1.31407e+07	2.15527e+07	-2.20408e+07	-1.80943e+07
																				254.183	13041182	4.29037e+07	-2.81675e+06	1.77274e+07	7.66741e+07	-833552	4.71607e+07	-3.97535e+07	3.14341e+07	-4.29284e+07	1.59732e+06	-5.79211e+07	3.06684e+07	-2.33705e+07	6.6159e+06
																				257.096	18089016	7.40524e+07	1.27113e+07	1.75008e+07	5.90039e+07	-9.57862e+06	5.30505e+07	-2.30484e+07	2.99269e+07	-4.91802e+07	5.26937e+06	-1.00041e+08	4.21312e+07	-1.49587e+07	4.89997e+07
																				260.01	41539707	9.62997e+07	2.75394e+07	2.13037e+07	4.86551e+07	-1.54792e+07	3.20001e+07	-1.61726e+07	2.20315e+07	-3.12008e+07	1.43702e+07	-8.38116e+07	5.05928e+07	-8.31736e+06	6.73919e+07
																				262.923	91812039	1.18342e+08	2.88353e+07	2.59817e+07	4.39728e+07	-1.97183e+07	-2.25881e+06	-1.95497e+07	1.18255e+07	468686	2.61069e+07	-3.47268e+07	4.40591e+07	-7.57793e+06	4.93943e+07
																				265.836	162518488	1.38754e+08	2.88324e+07	2.59598e+07	3.80919e+07	-5.30047e+07	-1.03118e+07	-1.10193e+07	1.65947e+07	2.52571e+07	3.36551e+07	-1.54376e+07	3.16058e+07	-1.22215e+07	7.5399e+06
																				268.75	247589705	1.58021e+08	4.46624e+07	2.43841e+07	5.39545e+07	-7.01375e+07	7.0997e+06	1.68893e+07	2.4713e+07	2.91712e+07	3.57329e+07	-1.43479e+07	2.36731e+07	-7.78104e+06	-1.28421e+07
																				271.663	353790591	1.80805e+08	8.17231e+07	3.09493e+07	9.15752e+07	-40142865	3.09834e+07	3.98422e+07	2.80574e+07	1.60189e+07	1.61915e+07	-2.41404e+07	3.35119e+07	1.39345e+06	-1.29669e+07
																				274.576	486540912	2.11438e+08	1.14044e+08	3.34431e+07	1.14912e+08	1.57413e+07	2.66661e+07	4.17224e+07	3.25907e+07	-2.73287e+06	253419	-4.49628e+06	5.51881e+07	-1.00357e+07	1.45666e+07
																				277.49	589078600	2.46461e+08	1.30158e+08	3.2678e+07	1.10846e+08	6.07598e+07	1.12392e+07	2.35115e+07	2.43898e+07	-1.06895e+07	-1.49252e+07	2.35819e+07	6.96324e+07	-2.17879e+07	4.92776e+07
																				280.403	617311486	2.76557e+08	1.29022e+08	3.24187e+07	9.51701e+07	7.01485e+07	-221950	7.90247e+06	1.27382e+07	-7.88164e+06	4709016	3.72819e+07	5.39781e+07	-1.54389e+07	6.73466e+07
																				283.317	561922086	2.85012e+08	1.11276e+08	3.8778e+07	9.35065e+07	4.3941e+07	-1.73688e+06	5.67151e+06	5.9326e+06	26249.1	3.5901e+07	2.36486e+07	2.16253e+07	-1.29604e+07	5.83519e+07
																				286.23	428210871	2.65299e+08	1.11072e+08	6.15923e+07	1.03244e+08	3.14576e+07	3.19669e+07	5.40653e+06	1.7388e+07	-965925	6.62827e+07	2.86869e+06	-4.96744e+06	-1.09086e+07	2.82334e+07
																				289.143	290373479	2.18725e+08	1.2113e+08	7.53747e+07	1.04276e+08	3.53035e+07	6.35736e+07	1.28226e+07	2.68701e+07	4.42097e+06	7.333e+07	-1.86325e+06	-1.14731e+07	-1.50554e+07	-1.54683e+06
																				292.057	209755392	1.75894e+08	1.30456e+08	8.0633e+07	8.72323e+07	4.96608e+07	5.95835e+07	2.3908e+07	2.83188e+07	2.31739e+07	5.46865e+07	-543138	1.34247e+06	-1.81724e+07	-1.95144e+07
																				294.97	186049468	1.64262e+08	1.36351e+08	7.9948e+07	5.29913e+07	4.85491e+07	1.92672e+07	3.24653e+07	2.7462e+07	4.34603e+07	4.76233e+06	5.17875e+06	1.64412e+07	-1.109e+07	-3.02288e+07
																				297.883	208018492	1.8157e+08	1.48861e+08	8.72324e+07	4.10525e+07	2.99202e+07	-7.91043e+06	3.32773e+07	2.27129e+07	5.92737e+07	-3.01434e+07	3.18016e+06	1.34145e+07	2.54282e+06	-3.91105e+07
																				300.797	259777903	2.53982e+08	1.64644e+08	1.03906e+08	2.95588e+07	6.04759e+06	-7.27566e+06	2.42247e+07	2.16372e+07	5.10841e+07	-3.98431e+07	-9.16573e+06	7.3387e+06	1.00419e+07	-5.24255e+07
																				303.71	346660952	3.91884e+08	1.9389e+08	1.11593e+08	2.62439e+07	-5.99205e+06	1.31669e+07	1.7945e+07	3.92633e+06	2.78493e+07	-2.17549e+07	-3.38869e+07	8.12057e+06	2.77581e+06	-6.18566e+07
																				306.623	526810493	5.66302e+08	2.49483e+08	1.20462e+08	2.90669e+07	-8.88149e+06	2.63828e+07	3.20129e+07	-1.76774e+07	635838	-499740	-5.23097e+07	2.38349e+07	-1.42185e+07	-5.88464e+07
																				309.537	920630678	7.60193e+08	3.28611e+08	1.26098e+08	5.30186e+07	-1.87038e+07	2.65097e+07	5.00227e+07	-4.086e+07	-1.12571e+07	17335344	-6.47251e+07	1.61587e+07	-2.95692e+07	-2.56304e+07
																				312.45	1629933756	9.51702e+08	4.22826e+08	1.43304e+08	9.63766e+07	-1.62536e+07	1.42545e+07	4.49362e+07	-5.48387e+07	-1.01595e+07	1.51944e+07	-6.22949e+07	-4.51396e+06	-2.80969e+07	1.35162e+07
																				315.363	2606255630	1.14808e+09	4.9712e+08	1.71297e+08	1.31277e+08	-7.51394e+06	3.89485e+06	2.24679e+07	-5.38234e+07	-2.30134e+07	-6.64432e+06	-4.28268e+07	-2.0249e+07	-2.99867e+07	5.25168e+07
																				318.277	3563559967	1.32434e+09	5.20513e+08	1.85074e+08	1.1162e+08	593620	2.06771e+06	-1.12331e+07	-3.39128e+07	-4.72166e+07	-3.46059e+07	-3.07142e+07	-1.94341e+07	-4.86476e+07	7.97625e+07
																				321.19	4104896939	1.39855e+09	4.82308e+08	1.5996e+08	6.03935e+07	3.71593e+06	7.34443e+06	-2.28976e+07	-1.86429e+07	-6.22067e+07	-4.11882e+07	-2.46167e+07	1.20633e+06	-7.54723e+07	8.75895e+07
																				324.103	3955089017	1.33091e+09	4.11424e+08	1.03138e+08	2.74646e+07	-4.1114e+06	2.478e+07	-1.42637e+07	-6.98291e+06	-4.87314e+07	-2.35424e+07	-1.14654e+07	1.33065e+07	-9.04322e+07	8.41021e+07
																				327.017	3200267334	1.1238e+09	3.23497e+08	4.5906e+07	1.92944e+07	-721540	5.22295e+07	997092	2.99762e+06	-2.00606e+07	2.32705e+06	1.67494e+07	1.39556e+07	-7.41778e+07	6.95119e+07
																				329.93	2177803870	8.44214e+08	2.32806e+08	4.02828e+07	1.87653e+07	5.74939e+06	6.18399e+07	-1.5416e+06	1.80995e+07	-2.75123e+06	1.96034e+07	52890084	1.20199e+07	-4.6003e+07	5.50441e+07
																				332.843	1269548940	5.97829e+08	1.65766e+08	7.16267e+07	2.50567e+07	1.58032e+07	4.66604e+07	-2.21617e+07	2.93749e+07	-8.81536e+06	3.22361e+07	6.30429e+07	-2.25991e+06	-1.54821e+07	3.65435e+07
																				335.757	630731497	4.07487e+08	1.36209e+08	1.03914e+08	3.86619e+07	2.94958e+07	2.07231e+07	-4.6273e+07	1.94074e+07	-6.83264e+06	3.81265e+07	4.7445e+07	-2.20225e+07	1.17784e+07	5.61982e+06
																				338.67	259175631	2.75e+08	1.37248e+08	1.01074e+08	5.74839e+07	5.09025e+07	-2.75045e+06	-4.42353e+07	-1.18444e+06	1.13327e+07	3.4658e+07	2.39702e+07	-3.39496e+07	2.87784e+07	-1.3794e+07
																				341.584	75807072	1.99041e+08	1.39636e+08	6.06827e+07	6.59062e+07	7.90922e+07	-3.2501e+07	-2.29432e+07	-5.90751e+06	4.28912e+07	2.34168e+07	8.51543e+06	-4.51958e+07	4.0174e+07	-3.33486e+07
																				344.497	-7196189	1.47852e+08	1.30416e+08	2.47513e+07	5.92418e+07	9.00351e+07	-6.08082e+07	1.30221e+07	-4.81127e+06	4.55491e+07	5.52611e+06	1.08516e+07	-4.51745e+07	5.04914e+07	-4.68456e+07
																				347.41	-33182941	1.04787e+08	1.06116e+08	2.6459e+07	4.42367e+07	7.28459e+07	-8.80548e+07	3.67053e+07	-1.55702e+07	1.43228e+07	-1.65468e+07	1.95849e+07	-4.56516e+07	4.13726e+07	-6.36712e+07
																				350.324	-25709200	6.54325e+07	8.72206e+07	4.00035e+07	3.12542e+07	4.18071e+07	-1.04551e+08	4.08474e+07	-3.84317e+07	-2.31389e+07	-4.30281e+07	1.94017e+07	-5.72881e+07	1.20488e+07	-8.15376e+07
																				353.237	-1736438	2.79275e+07	8.32616e+07	3.17698e+07	3.20252e+07	1.8462e+07	-1.16626e+08	2.88662e+07	-5.02144e+07	-2.56155e+07	-5.34873e+07	8.41744e+06	-73730468	-2.5395e+07	-8.16311e+07
																				356.15	13101088	-543122	8.52392e+07	-6.33157e+06	3.39093e+07	2.00254e+07	-1.27307e+08	1.05646e+07	-2.89766e+07	-4.16441e+06	-2.99596e+07	5.81328e+06	-7.24805e+07	-5.15131e+07	-5.85098e+07
																				359.064	14262633	-1.83972e+07	7.58667e+07	-3.57464e+07	1.96868e+07	1.00085e+07	-1.12877e+08	-1.01105e+07	1.77329e+07	1.69327e+07	-3.40562e+06	1.4348e+06	-4.94829e+07	-5.43861e+07	-2.40675e+07
																				361.977	1476365	-2.14197e+07	5.46899e+07	-3.63836e+07	-1.11136e+06	-7.4556e+06	-7.66195e+07	-2.27995e+07	5.76513e+07	2.22643e+07	-3.38992e+06	1.32911e+07	-1.92551e+07	-2.13943e+07	-1.1585e+07
																				364.89	-12407593	-3.93529e+06	3.32826e+07	-520054	-1.55138e+07	-1.2477e+07	-2.07035e+07	-2.9224e+07	5.01582e+07	6.566e+06	-2.62907e+07	1.43535e+06	7.6426e+06	7.89231e+06	-1.0155e+07
																				367.804	-1718717	2.23299e+07	1.79419e+07	2.69016e+07	-3.56802e+06	1.8221e+07	4.32686e+07	-1.6844e+07	1.20969e+07	-1.87355e+07	-3.70159e+07	-3.62795e+07	5.44478e+06	2.49764e+07	-6.03101e+06
																				370.717	25424960	3.08133e+07	1.31882e+06	2.42815e+07	4.12875e+07	5.8938e+07	8.86824e+07	5.39271e+06	-2.18677e+07	-2.32351e+07	-1.5268e+07	-7.355e+07	-2.1455e+07	3.86089e+07	1.3293e+07
																				373.63	63925675	3.40116e+07	-1.95665e+07	7.93168e+06	9.7208e+07	7.02341e+07	8.51328e+07	2.36625e+07	-2.11649e+07	-7.23079e+06	1.4017e+07	-9.07682e+07	-5.42472e+07	3.75631e+07	4.17291e+07
																				376.544	78559118	3.90877e+07	-40561290	-8.72502e+06	1.48488e+08	2.74199e+07	3.25741e+07	1.88669e+07	5.4879e+06	1.2401e+07	2.35744e+07	-7.98314e+07	-6.21058e+07	1.29838e+07	5.35759e+07
																				379.457	73878486	5.31501e+07	-4.27515e+07	-1.33529e+07	1.48322e+08	-3.57297e+07	-2.51485e+07	-1.27561e+06	3.29735e+07	2.03194e+07	-4.18111e+06	-5.80543e+07	-3.09892e+07	-3.78073e+07	4.89256e+07
Figure 5b
Top-left (spectrum)	No raw data to report	N/A
Rest (titration)	Data reported here	Simulation of line-shapes during NAM7C titration with (KR)7.
			Simulated Intensities																			Measured Intensities
			Frequncy [Hz]	0.0 eq	0.075 eq	0.15 eq	0.23 eq	0.3 eq	0.38 eq	0.45 eq	0.52 eq	0.6 eq	0.68 eq	0.75 eq	0.83 eq	0.9 eq	0.98 eq	1.1 eq	1.5 eq	2.3 eq		Frequncy [Hz]	0.0 eq	0.075 eq	0.15 eq	0.23 eq	0.3 eq	0.38 eq	0.45 eq	0.52 eq	0.6 eq	0.68 eq	0.75 eq	0.83 eq	0.9 eq	0.98 eq	1.1 eq	1.5 eq	2.3 eq
			0	-5.21471e+06	-5.36277e+06	-5.56447e+06	-5.67986e+06	-5.88536e+06	-6.00992e+06	-6.20733e+06	-6.32583e+06	-6.47532e+06	-6.61941e+06	-6.79717e+06	-6.97672e+06	-7.11918e+06	-7.20047e+06	-7.74489e+06	-9.62819e+06	-1.28644e+07		0.195592	13259400	2.62204e+07	-2.00931e+07	9.75484e+06	5.08922e+07	1.25997e+08	-7.36865e+07	3.18094e+07	1.84088e+06	1.43939e+07	-7.76396e+07	3.98011e+06	1.68034e+07	-3.09021e+07	2.58705e+07	2.42595e+07	297669
			5	-5.13513e+06	-4.97664e+06	-4.77751e+06	-4.54986e+06	-4.39608e+06	-4.17005e+06	-4.00826e+06	-3.82466e+06	-3.61725e+06	-3.41015e+06	-3.293e+06	-3.07104e+06	-2.93395e+06	-2.64363e+06	-3.14009e+06	-5.08603e+06	-8.50307e+06		3.11002	-4501056	1.79378e+07	-3.43128e+07	3.64931e+07	9.46858e+06	1.12946e+08	-6.52997e+07	4.25759e+07	-1.60274e+07	2.93119e+07	-5.28747e+07	-3.75018e+07	-6.47023e+06	-3.56378e+07	5.57422e+07	8.5856e+07	-1.51272e+07
			10	-5.08425e+06	-4.47491e+06	-3.80813e+06	-3.20269e+06	-2.55487e+06	-1.96315e+06	-1.32262e+06	-743304	-137097	467591	1.01524e+06	1.6599e+06	2.21547e+06	2.92141e+06	2.48953e+06	474831	-3.16373e+06		6.02444	-10805984	2.94435e+07	-4.18721e+07	7.1609e+07	-2.1629e+07	91561932	-6.25433e+07	3.84972e+07	-2.91273e+07	2.16393e+07	-2.71409e+07	-7.98797e+07	-2.6523e+07	-1.47778e+06	6.8374e+07	1.3268e+08	-6.81737e+07
			15	-5.04092e+06	-3.82882e+06	-2.67574e+06	-1.49447e+06	-322820	814926	1.96221e+06	3.11093e+06	4.2203e+06	5.32758e+06	6.4222e+06	7.51412e+06	8.6393e+06	9.81011e+06	9.49193e+06	7.3599e+06	3.47093e+06		8.93887	-10098312	3.24717e+07	-2.89905e+07	8.03723e+07	-4.51184e+07	8.97958e+07	-8.46877e+07	4.77997e+07	-1.79569e+07	-1.91931e+06	-8.70132e+06	-9.54741e+07	-3.93021e+07	3.50836e+07	7.55777e+07	1.30534e+08	-1.10376e+08
			20	-4.96125e+06	-3.08229e+06	-1.22799e+06	656280	2.46818e+06	4.33443e+06	6.11755e+06	7.92309e+06	9.73499e+06	1.15079e+07	1.3215e+07	1.49299e+07	1.67117e+07	1.85017e+07	1.83873e+07	1.60358e+07	1.18534e+07		11.8533	-18235420	1.7926e+07	-8.14155e+06	4.53286e+07	-3.03975e+07	7.65084e+07	-8.22194e+07	5.31197e+07	-402695	-4.42884e+07	-1.28763e+07	-5.04029e+07	-3.97844e+07	2.69338e+07	9.26944e+07	8.73353e+07	-1.23813e+08
			25	-4.88078e+06	-2.12767e+06	670297	3.36539e+06	6.10532e+06	8.79539e+06	1.14905e+07	1.40948e+07	1.67742e+07	1.94107e+07	2.19117e+07	2.44596e+07	2.7076e+07	2.96979e+07	2.98148e+07	2.7207e+07	2.26427e+07		14.7677	-36820224	-1.944e+07	7.92632e+06	-3.62995e+06	-1.01491e+07	6.77069e+07	-4.79156e+07	6.84665e+07	8.75251e+06	-5.2811e+07	-7.45373e+06	2.67221e+07	-3.83899e+07	1.34399e+07	9.17175e+07	17708544	-1.03974e+08
			30	-4.82305e+06	-834956	3.10349e+06	6.94753e+06	1.08746e+07	1.4649e+07	1.85258e+07	2.22427e+07	2.60107e+07	2.97683e+07	3.33694e+07	3.70384e+07	4.07314e+07	4.44327e+07	4.47748e+07	4.19138e+07	3.6833e+07		17.6821	-68003320	-5.54557e+07	2.00928e+07	-3.61844e+07	210345	4.95306e+07	-1.27743e+07	7.53327e+07	149710	-2.22761e+07	4.37748e+07	9.53181e+07	-3.66324e+07	2.10544e+07	7.42193e+07	-4.32887e+07	-8.54466e+07
			35	-4.74199e+06	850260	6.32929e+06	1.18165e+07	1.72409e+07	2.25949e+07	2.79718e+07	3.32741e+07	3.84947e+07	4.37328e+07	4.88323e+07	5.40569e+07	5.9136e+07	6.43088e+07	6.49909e+07	6.177e+07	5.59782e+07		20.5966	-98751576	-8.26297e+07	5.05659e+07	-4.69792e+07	8.34482e+06	1.72285e+07	1.17918e+07	5.5065e+07	313175	2.02586e+07	9.40002e+07	1.07716e+08	-7.97816e+06	4.4707e+07	5.02325e+07	-6.25419e+07	-4.65609e+07
			40	-4.62563e+06	3.1224e+06	1.08468e+07	1.85329e+07	2.6089e+07	3.36538e+07	4.1101e+07	4.85723e+07	5.59107e+07	6.32113e+07	7.03833e+07	7.7636e+07	8.47156e+07	9.1947e+07	9.31495e+07	8.9389e+07	8.25987e+07		23.511	-120455160	-8.71759e+07	6.0402e+07	-2.07804e+07	1.33902e+07	-1.77532e+07	8.63417e+06	1.06069e+07	2.18542e+07	55807766	1.14313e+08	8.2606e+07	3.29955e+07	9.03801e+07	3.40742e+07	-4.47615e+07	3.75021e+07
			45	-4.54571e+06	6.42986e+06	1.73329e+07	2.81193e+07	3.8871e+07	4.9475e+07	6.00523e+07	7.05065e+07	8.09285e+07	9.12667e+07	1.01413e+08	1.11529e+08	1.21601e+08	1.31743e+08	1.33702e+08	1.29141e+08	1.20908e+08		26.4254	-119196028	-6.85785e+07	3.88392e+07	8.46232e+06	2.20741e+07	-3.10537e+07	1.82834e+07	-1.24859e+07	7.14994e+07	59190824	9.04489e+07	6.57742e+07	7.00737e+07	9.86787e+07	3.14899e+07	2.96757e+06	1.45105e+08
			50	-4.46014e+06	1.13327e+07	2.691e+07	4.24572e+07	5.7857e+07	7.30734e+07	8.82622e+07	1.03277e+08	1.18157e+08	1.33017e+08	1.47613e+08	1.62152e+08	1.76669e+08	1.91134e+08	1.94151e+08	1.8846e+08	1.78092e+08		29.3398	-73478636	-5.41802e+07	-1.19447e+07	2.58118e+07	3.43503e+07	-3.67021e+07	5.36653e+07	-2.74414e+07	1.60982e+08	4.26654e+07	5.02161e+07	6.74225e+07	6.87648e+07	8.70797e+07	5.80525e+07	4.87421e+07	2.48444e+08
			55	-4.32496e+06	1.87566e+07	4.1665e+07	6.45067e+07	8.70101e+07	1.09457e+08	1.31629e+08	1.53758e+08	1.75541e+08	1.97287e+08	2.18756e+08	2.40121e+08	2.61425e+08	2.82532e+08	2.87218e+08	2.79834e+08	2.66217e+08		32.2543	-45733716	-3.79509e+07	-4.20371e+07	3.85253e+07	4.85061e+07	-3.14264e+07	8.81849e+07	-3.47787e+07	2.30811e+08	4.00547e+07	2.7963e+07	9.08605e+07	1.70024e+07	9.49744e+07	7.89602e+07	3.90093e+07	2.86333e+08
			60	-4.21829e+06	3.02842e+07	6.46308e+07	9.86591e+07	1.3236e+08	1.65943e+08	1.99065e+08	2.32146e+08	2.6478e+08	2.97216e+08	3.2936e+08	3.61342e+08	3.93135e+08	4.24479e+08	4.31965e+08	4.21846e+08	4.032e+08		35.1687	-50673896	-1.6298e+07	-3.53445e+07	2.54315e+07	6.32979e+07	-3.27877e+06	1.05852e+08	-4.87378e+07	2.39461e+08	5.1838e+07	1.56197e+07	9.44451e+07	9.44255e+06	1.30602e+08	9.57581e+07	-1.70149e+07	2.12072e+08
			65	-4.15432e+06	4.72415e+07	9.82494e+07	1.48731e+08	1.98933e+08	2.48717e+08	2.9805e+08	3.47082e+08	3.95707e+08	4.43877e+08	4.91653e+08	5.39226e+08	5.86378e+08	6.32932e+08	6.4438e+08	6.30151e+08	6.04106e+08		38.0831	-94796296	1.26379e+07	3.15804e+06	-1.531e+07	5.85274e+07	4.88793e+06	9.86407e+07	-6.04119e+07	1.73226e+08	5.4023e+07	3.35955e+07	6.82053e+07	4.55303e+07	1.5909e+08	9.59266e+07	-5.6167e+07	1.04702e+08
			70	-4.03024e+06	6.74891e+07	1.38387e+08	2.08706e+08	2.7854e+08	3.4774e+08	4.1649e+08	4.84605e+08	5.52308e+08	6.1941e+08	6.85912e+08	7.51997e+08	8.1759e+08	8.82771e+08	8.98493e+08	8.79334e+08	8.44399e+08		40.9975	-129834068	5.5993e+07	6.18084e+07	-5.17827e+07	5.2961e+07	-6.9322e+06	7.22195e+07	-3.22724e+07	8.15042e+07	7.67289e+07	5.15896e+07	3.89764e+07	1.09137e+08	1.6489e+08	7.05883e+07	-4.08296e+07	3.45962e+07
			75	-3.86525e+06	8.21939e+07	1.67603e+08	2.52315e+08	3.3635e+08	4.19753e+08	5.02483e+08	5.84591e+08	6.66031e+08	7.46878e+08	8.27024e+08	9.06534e+08	9.85546e+08	1.0643e+09	1.08296e+09	1.06038e+09	1.01896e+09		43.912	-92603476	8.02925e+07	9.81589e+07	-8.31346e+07	5.09473e+07	2.32855e+06	3.99162e+07	4.62187e+07	4.31028e+07	1.1213e+08	6.5854e+07	4.54848e+07	1.79358e+08	1.46816e+08	5.55266e+07	4.13369e+07	2.80436e+07
			80	-3.73957e+06	8.13766e+07	1.65779e+08	2.49454e+08	3.32596e+08	4.14992e+08	4.96768e+08	5.77934e+08	6.58459e+08	7.38291e+08	8.17509e+08	8.96151e+08	9.74249e+08	1.05185e+09	1.0704e+09	1.04833e+09	1.00732e+09		46.8264	-20070484	4.345e+07	8.37335e+07	-9.23413e+07	7.19391e+07	2.73357e+07	2.21833e+07	1.24673e+08	8.46177e+07	1.5725e+08	7.57061e+07	7.38719e+07	2.19553e+08	1.31976e+08	5.35425e+07	1.67984e+08	6.05479e+07
			85	-3.57044e+06	6.56264e+07	1.34135e+08	2.02203e+08	2.69817e+08	3.3667e+08	4.03253e+08	4.69103e+08	5.34663e+08	5.99492e+08	6.63822e+08	7.27744e+08	7.91243e+08	8.54121e+08	8.69306e+08	8.51127e+08	8.17155e+08		49.7408	32134928	-3.13462e+07	5.15536e+07	-7.30313e+07	7.97589e+07	5.10949e+07	2.09056e+07	1.76468e+08	2.0494e+08	1.84755e+08	1.17362e+08	1.38352e+08	2.33135e+08	1.40919e+08	1.19543e+08	2.7086e+08	1.1005e+08
			90	-3.35351e+06	4.54226e+07	9.38192e+07	1.4204e+08	1.89713e+08	2.36937e+08	2.84048e+08	3.30484e+08	3.7687e+08	4.22693e+08	4.6806e+08	5.13234e+08	5.58069e+08	6.0265e+08	6.13167e+08	5.99715e+08	5.74716e+08		52.6552	27844824	-7.19065e+07	3.96178e+07	-3.17266e+07	7.17302e+07	7.63768e+07	5.8141e+07	2.04771e+08	2.88028e+08	1.9934e+08	1.90222e+08	1.98604e+08	2.66083e+08	1.94959e+08	2.04514e+08	3.21041e+08	1.61983e+08
			95	-3.21213e+06	2.91163e+07	6.13542e+07	9.33852e+07	1.24928e+08	1.56406e+08	1.87612e+08	2.18489e+08	2.49239e+08	2.79785e+08	3.09829e+08	3.39869e+08	3.69578e+08	3.99282e+08	4.06005e+08	3.96396e+08	3.78655e+08		55.5697	-16320864	-5.80537e+07	3.91106e+07	1.46714e+07	3.88469e+07	1.00494e+08	1.13836e+08	2.03004e+08	2.99775e+08	1.92035e+08	2.86251e+08	2.5288e+08	3.25647e+08	2.49602e+08	315931728	3.41722e+08	1.947e+08
			100	-3.12015e+06	1.83269e+07	3.96613e+07	6.07143e+07	8.15804e+07	1.02438e+08	1.22916e+08	1.43452e+08	1.63613e+08	1.83877e+08	2.03727e+08	2.2352e+08	2.43223e+08	2.62672e+08	2.66988e+08	2.60039e+08	2.4718e+08		58.4841	-69320384	-4.14502e+07	5.96207e+07	7.41099e+07	3.26413e+07	1.28037e+08	1.57158e+08	2.15961e+08	2.65396e+08	2.19838e+08	3.96985e+08	3.23571e+08	3.87154e+08	3.20253e+08	4.06089e+08	3.82024e+08	2.44367e+08
			105	-2.91941e+06	1.15064e+07	2.58044e+07	3.99438e+07	5.39947e+07	6.79459e+07	8.17282e+07	9.55042e+07	1.09056e+08	1.22589e+08	1.35891e+08	1.49157e+08	1.6249e+08	1.75405e+08	1.78214e+08	1.72988e+08	1.63264e+08		61.3985	-104884640	-34180678	9.99539e+07	9.79085e+07	6.69924e+07	1.64371e+08	1.87347e+08	2.2104e+08	2.64523e+08	3.04746e+08	5.02883e+08	4.33866e+08	4.66631e+08	4.01548e+08	5.36177e+08	4.61949e+08	3.26671e+08
			110	-2.68755e+06	7.13873e+06	1.6945e+07	2.66054e+07	3.61479e+07	4.57283e+07	5.51355e+07	6.45281e+07	7.38218e+07	8.30745e+07	9.20176e+07	1.01133e+08	1.10204e+08	1.19069e+08	1.20909e+08	1.16704e+08	1.09012e+08		64.3129	-95865560	-4.5893e+07	1.31442e+08	1.05006e+08	1.21976e+08	2.00984e+08	1.99409e+08	2.44362e+08	3.40172e+08	4.21705e+08	5.95061e+08	5.61426e+08	5.36805e+08	5.06993e+08	6.90704e+08	5.56203e+08	4.47896e+08
			115	-2.47831e+06	4.38358e+06	1.11295e+07	1.76788e+07	2.43228e+07	3.09778e+07	3.73373e+07	4.39485e+07	5.02275e+07	5.67427e+07	6.279e+07	6.90736e+07	7.53068e+07	8.1509e+07	8.26501e+07	7.9089e+07	7.27451e+07		67.2274	-65895704	-5.03215e+07	1.48208e+08	1.41385e+08	1.75375e+08	2.60931e+08	2.17249e+08	2.68816e+08	4.57565e+08	5.32984e+08	6.80448e+08	7.00254e+08	6.25723e+08	6.93586e+08	8.06172e+08	6.71042e+08	5.91847e+08
			120	-2.17618e+06	2.56366e+06	7.08331e+06	1.15749e+07	1.62879e+07	2.07478e+07	2.50893e+07	2.97503e+07	3.3913e+07	3.8503e+07	4.25864e+07	4.69128e+07	5.11498e+07	5.55064e+07	5.60896e+07	5.30308e+07	4.76064e+07		70.1418	-21758996	-3.13531e+07	1.25626e+08	1.87204e+08	1.86704e+08	3.23562e+08	2.74789e+08	3.25885e+08	5.26659e+08	6.19291e+08	7.36879e+08	8.14625e+08	7.35734e+08	8.95756e+08	8.97328e+08	8.06323e+08	7.05517e+08
			125	-1.82567e+06	1.20505e+06	4.20563e+06	7.39705e+06	1.05692e+07	1.33789e+07	1.64697e+07	1.95552e+07	2.23237e+07	2.53956e+07	2.81778e+07	3.11415e+07	3.38138e+07	3.68322e+07	3.70351e+07	3.43756e+07	2.95975e+07		73.0562	-5552316	-2.0355e+07	7.87372e+07	2.45529e+08	2.15232e+08	3.46083e+08	3.45051e+08	4.1785e+08	5.22218e+08	6.49214e+08	7.41778e+08	8.86224e+08	8.45862e+08	1.05822e+09	9.29195e+08	9.18694e+08	7.89638e+08
			130	-1.61573e+06	256770	2.28902e+06	4.42072e+06	6.26933e+06	8.04941e+06	1.0212e+07	1.19631e+07	1.39249e+07	1.56802e+07	1.75035e+07	1.9432e+07	2.11244e+07	2.29855e+07	2.29836e+07	2.06328e+07	1.63204e+07		75.9706	-25543924	-4.1879e+06	4.49259e+07	2.58325e+08	2.37488e+08	3.14503e+08	4.44544e+08	4.8632e+08	5.00929e+08	6.20631e+08	699431824	9.45569e+08	8.97211e+08	1.1244e+09	9.43035e+08	9.65959e+08	8.76163e+08
			135	-1.42037e+06	-242316	972928	2.11071e+06	3.09423e+06	4.20732e+06	5.39974e+06	6.34508e+06	7.55063e+06	8.48669e+06	9.33646e+06	1.04834e+07	1.16386e+07	1.24792e+07	1.2423e+07	1.02514e+07	6.28654e+06		78.8851	-38021340	2.76281e+07	2.62284e+07	2.61177e+08	2.28797e+08	2.58068e+08	4.94377e+08	5.11643e+08	4.77792e+08	5.79063e+08	6.4639e+08	9.53649e+08	8.85775e+08	1.07497e+09	9.07461e+08	9.22711e+08	9.31608e+08
			140	-1.06274e+06	-562308	-61499.2	413377	802530	1.23235e+06	1.73058e+06	2.13275e+06	2.55294e+06	3.02333e+06	3.14916e+06	3.65974e+06	4.23274e+06	4.40327e+06	4.26599e+06	2.23497e+06	-1.46183e+06		81.7995	-22831480	6.32153e+07	4.28381e+07	2.23522e+08	2.07715e+08	2.17139e+08	4.1728e+08	4.87845e+08	4.3693e+08	5.33876e+08	6.00661e+08	9.13567e+08	7.93886e+08	9.65796e+08	8.17312e+08	8.15853e+08	9.26148e+08
			145	-691301	-755355	-747077	-793818	-1.01598e+06	-1.08183e+06	-1.00306e+06	-1.22465e+06	-1.24942e+06	-1.34583e+06	-1.61156e+06	-1.6684e+06	-1.66286e+06	-1.86073e+06	-2.20927e+06	-4.07626e+06	-7.55526e+06		84.7139	-28738556	7.28189e+07	8.56889e+07	1.479e+08	1.53694e+08	1.81952e+08	2.94946e+08	4.06184e+08	3.90405e+08	4.92875e+08	549324048	7.8461e+08	6.72493e+08	8.09908e+08	7.23196e+08	6.76365e+08	8.48826e+08
			150	-312899	-684781	-1.13777e+06	-1.79187e+06	-2.4389e+06	-2.76715e+06	-3.18025e+06	-3.9081e+06	-4.17104e+06	-4.85292e+06	-5.39374e+06	-5.87687e+06	-6.32262e+06	-6.8067e+06	-7.36619e+06	-9.13659e+06	-1.24203e+07		87.6283	-40366172	7.59576e+07	7.85044e+07	7.27459e+07	8.75325e+07	1.54924e+08	1.94816e+08	2.94091e+08	3.3642e+08	4.1182e+08	4.76904e+08	6.12054e+08	5.40721e+08	6.41471e+08	6.1364e+08	5.88244e+08	7.48082e+08
			155	247290	-507701	-1.49088e+06	-2.60101e+06	-3.37015e+06	-3.98376e+06	-5.02147e+06	-5.97184e+06	-6.49556e+06	-7.6757e+06	-8.44401e+06	-9.1616e+06	-1.01498e+07	-1.0834e+07	-1.15112e+07	-1.32535e+07	-1.63514e+07		90.5428	-58495136	8.52026e+07	4.77883e+07	3.46546e+07	4.51985e+07	1.38909e+08	1.47395e+08	1.76829e+08	3.05192e+08	3.12639e+08	3.7909e+08	4.06103e+08	4.46006e+08	5.02135e+08	5.13457e+08	5.50458e+08	6.48332e+08
			160	839739	-480202	-1.81831e+06	-3.0065e+06	-3.90966e+06	-5.05584e+06	-6.51118e+06	-7.41937e+06	-8.51593e+06	-9.78455e+06	-1.10707e+07	-1.19707e+07	-1.33575e+07	-1.42005e+07	-1.48453e+07	-1.66205e+07	-1.95612e+07		93.4572	-64834224	1.14817e+08	1.18144e+07	2.90774e+07	3.70728e+07	1.34018e+08	1.52877e+08	9.17244e+07	2.79239e+08	2.36827e+08	2.96394e+08	2.17423e+08	3.54674e+08	3.84538e+08	3.9183e+08	5.1233e+08	5.56772e+08
			165	1.21996e+06	-370390	-1.80636e+06	-3.09394e+06	-4.43804e+06	-6.00822e+06	-7.45469e+06	-8.61243e+06	-1.02148e+07	-1.13877e+07	-1.3177e+07	-1.44303e+07	-1.58396e+07	-1.7001e+07	-1.76284e+07	-1.93663e+07	-2.22079e+07		96.3716	-45914008	1.49038e+08	-12418560	2.9323e+07	3.19778e+07	1.18904e+08	1.59169e+08	6.16077e+07	2.51159e+08	1.87655e+08	2.17446e+08	8.0491e+07	2.78728e+08	2.91247e+08	313637464	4.41769e+08	4.36376e+08
			170	1.67341e+06	24045.2	-1.60203e+06	-3.2115e+06	-4.87857e+06	-6.55689e+06	-8.14306e+06	-9.7219e+06	-1.1365e+07	-1.28783e+07	-1.46739e+07	-1.63346e+07	-1.77518e+07	-1.92484e+07	-2.00225e+07	-2.16291e+07	-2.44123e+07		99.286	-30505692	1.37039e+08	-9.45541e+06	3.59575e+06	2.70375e+07	7.54945e+07	1.08994e+08	5.48174e+07	1.93419e+08	1.48992e+08	1.3338e+08	1.96483e+07	2.03143e+08	2.17819e+08	2.56278e+08	2.89044e+08	3.16184e+08
			175	2.33562e+06	429066	-1.43118e+06	-3.19736e+06	-4.99942e+06	-6.89042e+06	-8.7877e+06	-1.04903e+07	-1.22522e+07	-1.41191e+07	-1.59123e+07	-1.78524e+07	-1.94386e+07	-2.10064e+07	-2.19914e+07	-2.35398e+07	-2.62631e+07		102.2	-48392204	7.21826e+07	1.75812e+07	-1.47283e+07	2.68543e+06	2.68525e+07	3.51748e+07	4.7718e+07	1.39314e+08	8.88587e+07	7.68916e+07	3.24177e+07	1.23196e+08	1.6387e+08	2.07403e+08	1.32526e+08	1.81609e+08
			180	2.97274e+06	872662	-1.07843e+06	-2.92201e+06	-5.01317e+06	-7.20745e+06	-9.18808e+06	-1.09419e+07	-1.30624e+07	-1.5024e+07	-1.69737e+07	-1.90653e+07	-2.08594e+07	-2.24477e+07	-2.36154e+07	-2.51672e+07	-2.78243e+07		105.115	-79257416	2.41642e+06	3.88198e+07	-7.73255e+06	-1.29676e+07	-1.44811e+06	-6.36667e+06	3.26624e+07	7.1734e+07	3.5069e+07	3.87817e+07	6.13244e+07	7.00481e+07	1.33088e+08	1.52365e+08	3.81148e+07	1.08142e+08
			185	3.69365e+06	1.64972e+06	-426941	-2.63149e+06	-5.1089e+06	-7.40598e+06	-9.23508e+06	-1.12395e+07	-1.37894e+07	-1.5577e+07	-1.79367e+07	-1.99125e+07	-2.19684e+07	-2.37661e+07	-2.49626e+07	-2.65015e+07	-2.91381e+07		108.029	-97877500	-5.3077e+07	4.1306e+07	-7.21925e+06	-2.3828e+06	4.19769e+06	1.86034e+07	1.86816e+07	1.65654e+07	-4.62286e+06	1.39889e+07	7.08551e+07	4.20512e+07	1.10024e+08	9.77196e+07	2.25977e+07	3.31823e+07
			190	4.79564e+06	2.57162e+06	139031	-2.51577e+06	-5.03926e+06	-7.16439e+06	-9.09802e+06	-1.1666e+07	-1.42212e+07	-1.58848e+07	-1.88091e+07	-2.07928e+07	-2.30812e+07	-2.50286e+07	-2.61394e+07	-2.75746e+07	-3.02358e+07		110.944	-86368940	-5.89531e+07	2.69011e+07	-1.34511e+07	4.54393e+07	1.75533e+07	2.80685e+07	-4.47862e+06	-1.27885e+07	-394596	1.64284e+07	5.09601e+07	4.88247e+07	8.40925e+07	5.06643e+07	8.32941e+07	-2.86784e+07
			195	5.91033e+06	3.22531e+06	548181	-2.12121e+06	-4.45947e+06	-6.70274e+06	-9.18893e+06	-1.19481e+07	-1.41659e+07	-1.63874e+07	-1.91809e+07	-2.1732e+07	-2.41596e+07	-2.61316e+07	-2.71741e+07	-2.84782e+07	-3.11424e+07		113.858	-68308912	-141291	-3.75224e+06	-9.68456e+06	9.18025e+07	1.53299e+07	2.91235e+07	-6.08856e+06	9.00726e+06	2.06163e+07	4.59856e+07	2.25489e+07	8.61182e+07	6.41555e+07	1.47823e+07	1.78545e+08	-5.37051e+07
			200	6.81226e+06	4.01674e+06	1.32675e+06	-1.30145e+06	-3.8228e+06	-6.43114e+06	-9.13941e+06	-1.17315e+07	-1.4149e+07	-1.67794e+07	-1.92926e+07	-2.22638e+07	-2.47929e+07	-2.69356e+07	-2.79518e+07	-2.92887e+07	-3.18805e+07		116.773	-71818768	6.49949e+07	-4.35099e+07	5.63595e+06	9.99382e+07	-647741	2.45089e+07	1.94289e+06	4.53959e+07	3.40843e+07	7.58041e+07	2.31422e+07	1.18086e+08	5.63954e+07	-2.03349e+07	2.19116e+08	-2.64222e+07
			205	7.99151e+06	5.18446e+06	2.33571e+06	-522676	-3.28116e+06	-5.97508e+06	-8.66124e+06	-1.14344e+07	-1.42219e+07	-1.67343e+07	-1.95388e+07	-2.2534e+07	-2.5119e+07	-2.74525e+07	-2.85293e+07	-2.99578e+07	-3.2468e+07		119.687	-90076924	1.12916e+08	-4.35986e+07	8.14122e+06	4.90021e+07	-8.37842e+06	1.48226e+07	8.49689e+06	7.57596e+07	3.25024e+07	7.6875e+07	3.81801e+07	1.11486e+08	5.56234e+07	-5.22463e+06	1.86612e+08	2.95577e+07
			210	9.44158e+06	6.32312e+06	3.25875e+06	335526	-2.40462e+06	-5.12772e+06	-8.08631e+06	-1.12013e+07	-1.4026e+07	-1.64657e+07	-1.97328e+07	-2.26292e+07	-2.54364e+07	-2.78756e+07	-2.89851e+07	-3.04429e+07	-3.2919e+07		122.601	-93061584	105866278	-7.0923e+06	3.93885e+06	-9.67084e+06	-836180	-2.55258e+06	-6.89273e+06	8.08958e+07	2.69423e+07	6.21287e+07	5.07193e+07	8.51024e+07	5.35066e+07	4.28699e+07	1.06351e+08	7.13788e+07
			215	1.07874e+07	7.51767e+06	4.46702e+06	1.71817e+06	-1.09655e+06	-4.16209e+06	-7.64899e+06	-1.08915e+07	-1.34073e+07	-1.60767e+07	-1.99267e+07	-2.23801e+07	-2.54485e+07	-2.83873e+07	-2.93518e+07	-3.07761e+07	-3.32392e+07		125.516	-83955732	7.13762e+07	2.90283e+07	3.92318e+06	-5.86361e+07	2.37309e+07	-3.27203e+07	-3.14307e+06	5.41149e+07	-8.38526e+06	4.95663e+07	3.33681e+07	6.14104e+07	2.77186e+07	7.53038e+07	5.29218e+07	1.00055e+08
			220	1.24999e+07	9.45319e+06	6.41626e+06	3.44051e+06	76276.5	-3.50932e+06	-7.09049e+06	-9.95337e+06	-1.24232e+07	-1.59836e+07	-1.97158e+07	-2.23592e+07	-2.51903e+07	-2.893e+07	-2.96368e+07	-3.1029e+07	-3.34328e+07		128.43	-55774236	5.64667e+07	3.68038e+07	-6.93181e+06	-9.11452e+07	4.68873e+07	-3.07943e+07	-6.3294e+06	2.07305e+07	-3.53512e+07	3.20658e+07	8.74794e+06	6.07499e+07	1.13295e+07	4.91729e+07	3.97937e+07	1.14014e+08
			225	1.50659e+07	1.18129e+07	8.40975e+06	4.80474e+06	1.04121e+06	-2.54097e+06	-5.69204e+06	-8.54871e+06	-1.18083e+07	-1.5763e+07	-1.88593e+07	-2.25774e+07	-2.52918e+07	-2.92079e+07	-2.96782e+07	-3.11277e+07	-3.35007e+07		131.345	-29489880	5.38963e+07	3.1156e+07	-8.15434e+06	-7.73056e+07	6.50883e+07	-8.25834e+06	-5.87738e+06	2.17199e+07	-2.7196e+07	-160509	2.57686e+06	6.53091e+07	3.46692e+07	1.14927e+07	4.59454e+07	9.12557e+07
			230	1.77179e+07	1.39496e+07	1.02467e+07	6.43413e+06	2.75734e+06	-749493	-4.02867e+06	-7.46737e+06	-1.11623e+07	-1.47066e+07	-1.82387e+07	-2.21718e+07	-2.55154e+07	-2.89709e+07	-2.95205e+07	-3.0993e+07	-3.34448e+07		134.259	-55902868	5.80102e+07	1.56962e+07	4.44087e+06	160447	5.67414e+07	1.62059e+07	1.73965e+06	3.7929e+07	1.34139e+07	-2.08353e+07	2.74929e+07	6.72762e+07	8.57085e+07	-1.97855e+07	5.20015e+07	4.30005e+07
			235	2.04758e+07	1.65948e+07	1.27607e+07	8.86296e+06	5.01176e+06	1.1667e+06	-2.53663e+06	-6.16834e+06	-9.75933e+06	-1.34555e+07	-1.77673e+07	-2.13554e+07	-2.51589e+07	-2.83041e+07	-2.92402e+07	-3.06506e+07	-3.32557e+07		137.174	-108622920	6.25214e+07	3.14115e+07	1.59883e+07	6.50194e+07	3.05208e+07	-1.19261e+06	9.479e+06	5.2579e+07	9.09539e+07	-2.6798e+07	5.9535e+07	4.44325e+07	1.04981e+08	-2.77932e+07	7.04612e+07	-1.53582e+07
			240	2.41356e+07	2.00682e+07	1.5863e+07	1.15189e+07	7.26025e+06	3.16759e+06	-568445	-4.14856e+06	-7.90691e+06	-1.21981e+07	-1.69745e+07	-2.02873e+07	-2.45927e+07	-2.75778e+07	-2.8875e+07	-3.02528e+07	-3.29105e+07		140.088	-138021016	5.66742e+07	3.61331e+07	4.07783e+07	7.90841e+07	-1.57223e+07	-3.03999e+07	1.25117e+07	6.77562e+07	1.34444e+08	-394984	5.37534e+07	-4.07089e+06	1.00302e+08	-3.65559e+07	7.41032e+07	-6.46924e+07
			245	2.83257e+07	2.35746e+07	1.88821e+07	1.42454e+07	9.96078e+06	6.02602e+06	2.46904e+06	-1.34983e+06	-5.94511e+06	-1.10423e+07	-1.57671e+07	-1.85993e+07	-2.39458e+07	-2.70273e+07	-2.83566e+07	-2.97531e+07	-3.23624e+07		143.002	-152608148	6.25904e+07	2.92501e+07	8.81522e+07	4.14475e+07	-2.50968e+07	-2.20257e+07	-2.78318e+06	7.09105e+07	1.13838e+08	5.25953e+07	2.51818e+07	-3.81163e+07	7.50521e+07	-4.17217e+07	6.73489e+07	-6.58667e+07
			250	3.25002e+07	2.74883e+07	2.27536e+07	1.84439e+07	1.44119e+07	1.04432e+07	6.22999e+06	1.28355e+06	-4.39637e+06	-9.36455e+06	-1.32616e+07	-1.73372e+07	-2.22235e+07	-2.63794e+07	-2.74712e+07	-2.90021e+07	-3.15588e+07		145.917	-129657584	4.63539e+07	1.40641e+07	1.0002e+08	-9.59471e+06	-7.34475e+06	2.99006e+07	-5.42397e+06	6.22731e+07	3.33468e+07	7.58879e+07	2.64622e+07	-4.49934e+07	6.02147e+07	-1.67928e+07	5.87176e+07	-2.83657e+07
			255	3.85447e+07	3.37626e+07	2.89981e+07	2.4542e+07	1.9896e+07	1.49686e+07	9.42673e+06	3.66884e+06	-1.81079e+06	-5.81768e+06	-1.04348e+07	-1.64244e+07	-1.98345e+07	-2.50022e+07	-2.631e+07	-2.78758e+07	-3.04483e+07		148.831	-99403220	9.60863e+06	-1.28853e+07	6.65135e+07	-1.4959e+07	4.73213e+07	8.04197e+07	1.08392e+07	4.34592e+07	-2.50756e+07	6.45156e+07	5.4297e+07	-3.12274e+07	8.33917e+07	4.14402e+07	6.1321e+07	1.01502e+07
			260	4.71852e+07	4.18475e+07	3.64609e+07	3.1016e+07	2.5357e+07	1.96193e+07	1.36254e+07	7.94093e+06	2.79222e+06	-1.75448e+06	-8.24754e+06	-1.39368e+07	-1.81768e+07	-2.25672e+07	-2.49175e+07	-2.64818e+07	-2.89944e+07		151.746	37386300	1.69743e+06	-5.15046e+06	3.86948e+07	7.24385e+07	7.96558e+06	5.25054e+07	1.13001e+08	4.41768e+07	-1.69599e+07	9.464e+07	3.66726e+07	-2.34011e+07	1.1057e+08	1.1501e+08	6.20856e+07	2.89028e+07
			265	5.73765e+07	5.10874e+07	4.49843e+07	3.87638e+07	3.25258e+07	2.63072e+07	2.00657e+07	1.39043e+07	8.00946e+06	2.399e+06	-4.93896e+06	-1.03403e+07	-1.62366e+07	-1.95617e+07	-2.31072e+07	-2.47113e+07	-2.71457e+07		154.66	75707072	2.70286e+07	3.26344e+07	7.90985e+07	4.98365e+07	5.3044e+07	4.5262e+07	1.31529e+08	3.8908e+07	-3.82482e+07	9.77539e+07	-5.86485e+06	-1.71192e+07	1.023e+08	1.51617e+08	4.84141e+07	6.37468e+07
			270	7.04622e+07	6.36032e+07	5.67364e+07	4.97875e+07	4.27286e+07	3.55394e+07	2.8272e+07	2.10331e+07	1.40909e+07	7.79372e+06	-123956	-5.72844e+06	-1.29655e+07	-1.69232e+07	-2.07936e+07	-2.23057e+07	-2.48167e+07		157.575	81490696	5.99238e+07	6.98359e+07	9.38472e+07	4.97955e+07	9.08865e+07	3.69032e+07	1.2907e+08	-3.21341e+06	-2.83978e+07	7.34702e+07	-6.72929e+07	-1.24471e+07	6.57494e+07	1.45116e+08	1.94688e+07	1.06307e+08
			275	8.90294e+07	8.08683e+07	7.24749e+07	6.38281e+07	5.50577e+07	4.626e+07	3.75402e+07	2.93007e+07	2.19304e+07	1.56804e+07	7.49431e+06	986924	-9.90322e+06	-1.48406e+07	-1.73755e+07	-1.88449e+07	-2.17957e+07		160.489	56179648	8.53493e+07	8.89137e+07	8.93738e+07	7.7522e+07	1.12994e+08	5.10777e+07	1.01514e+08	-2.01507e+07	-4.70765e+06	2.28146e+07	-9.35486e+07	1.74157e+06	5.47572e+07	1.23047e+08	1.94619e+06	1.36577e+08
			280	1.11732e+08	1.0116e+08	9.07585e+07	8.02227e+07	6.99835e+07	6.01805e+07	5.11177e+07	4.29066e+07	3.57546e+07	2.90586e+07	1.81908e+07	6.98347e+06	-5.30128e+06	-1.1864e+07	-1.25394e+07	-1.43017e+07	-1.77531e+07		163.403	68956860	8.95202e+07	9.01699e+07	9.78441e+07	1.31932e+08	1.16002e+08	6.83912e+07	3.40835e+07	1.92003e+07	4.31021e+07	-2.87209e+07	-5.19762e+07	2.12039e+07	7.13809e+07	1.27198e+08	2.14332e+07	1.20063e+08
			285	1.42277e+08	1.29935e+08	1.17926e+08	1.06366e+08	9.52916e+07	8.46713e+07	7.48686e+07	6.5225e+07	5.55625e+07	4.4738e+07	2.83274e+07	1.40764e+07	5.14054e+06	-5.73042e+06	-6.54361e+06	-8.41925e+06	-1.22512e+07		166.318	105849436	8.29749e+07	1.15513e+08	9.48679e+07	1.81127e+08	1.10143e+08	1.02487e+08	-4.18519e+07	7.10149e+07	8.62116e+07	-4.97662e+07	3.22469e+07	5.38271e+07	9.09362e+07	1.28155e+08	7.9208e+07	8.73199e+07
			290	1.93452e+08	1.78823e+08	1.64148e+08	1.50057e+08	1.36096e+08	1.222e+08	1.08426e+08	9.43197e+07	7.95324e+07	6.37609e+07	4.33767e+07	2.8862e+07	1.82845e+07	3.91539e+06	1.18989e+06	-1.13853e+06	-4.95514e+06		169.232	151999988	6.93954e+07	1.35455e+08	1.07453e+08	1.92421e+08	9.48362e+07	1.22832e+08	-7.19519e+07	8.63036e+07	1.16432e+08	-3.19976e+07	1.18851e+08	9.21504e+07	1.03592e+08	1.07253e+08	1.43901e+08	6.76127e+07
			295	2.77238e+08	2.56654e+08	2.36314e+08	2.16116e+08	1.95994e+08	1.75983e+08	1.55702e+08	1.35467e+08	1.14795e+08	9.39495e+07	6.88753e+07	5.03972e+07	3.35759e+07	1.35606e+07	1.0827e+07	7.99485e+06	4.2398e+06		172.147	193049220	8.61286e+07	1.23533e+08	1.44398e+08	1.45917e+08	1.01859e+08	1.19108e+08	-2.34938e+07	5.9935e+07	1.05249e+08	2.72013e+06	1.66416e+08	1.38478e+08	1.07026e+08	9.61304e+07	1.87403e+08	7.8316e+07
			300	4.16578e+08	3.85789e+08	3.55573e+08	3.25468e+08	2.95585e+08	2.65915e+08	2.36265e+08	2.06702e+08	1.77121e+08	1.47535e+08	1.13328e+08	8.62779e+07	5.86146e+07	2.06979e+07	2.29857e+07	1.82073e+07	1.48667e+07		175.061	227094504	1.1622e+08	1.06277e+08	1.84562e+08	6.45396e+07	1.46985e+08	9.63273e+07	6.68158e+07	5.08277e+07	6.23587e+07	3.64963e+07	1.89119e+08	2.02138e+08	1.357e+08	1.16613e+08	232979544	1.15817e+08
			305	6.8173e+08	6.32076e+08	5.82383e+08	5.3321e+08	4.84162e+08	4.35188e+08	3.86478e+08	3.37569e+08	2.88547e+08	2.39308e+08	1.8472e+08	1.36599e+08	8.51295e+07	3.54376e+07	3.66734e+07	2.9696e+07	2.60258e+07		177.976	263975432	1.27585e+08	6.81904e+07	1.98708e+08	-7.01272e+06	1.84955e+08	6.13345e+07	1.39787e+08	5.48557e+07	1.67744e+07	5.7936e+07	1.84053e+08	2.82829e+08	1.49692e+08	1.52877e+08	2.84389e+08	1.83627e+08
			310	1.17046e+09	1.08141e+09	9.92861e+08	9.04638e+08	8.16872e+08	7.29579e+08	6.42404e+08	5.55647e+08	4.68915e+08	3.82565e+08	2.92037e+08	2.09389e+08	1.2913e+08	7.28974e+07	4.93407e+07	4.0418e+07	3.60342e+07		180.89	263330928	1.0273e+08	2.8402e+07	1.37689e+08	-1.76108e+07	1.68038e+08	4.34009e+07	1.345e+08	9.5886e+07	-5.1455e+06	5.86017e+07	1.76758e+08	3.19866e+08	1.88232e+08	2.23218e+08	3.17582e+08	2.28581e+08
			315	1.98465e+09	1.83056e+09	1.67804e+09	1.52632e+09	1.37595e+09	1.22693e+09	1.07894e+09	9.32491e+08	7.87373e+08	6.44329e+08	5.0105e+08	3.65927e+08	2.37625e+08	1.21836e+08	5.89592e+07	4.78821e+07	4.36938e+07		183.804	218688344	6.73344e+07	2.55491e+07	6.3162e+07	-8.27441e+06	1.18171e+08	4.92734e+07	8.4967e+07	1.40458e+08	-7.91654e+06	5.28444e+07	1.64122e+08	3.60804e+08	2.82378e+08	2.99151e+08	3.56475e+08	2.72603e+08
			320	2.85119e+09	2.63244e+09	2.41492e+09	2.19968e+09	1.98626e+09	1.77446e+09	1.56502e+09	1.35717e+09	1.15151e+09	9.48081e+08	7.49898e+08	5.50326e+08	3.53972e+08	1.48462e+08	6.29754e+07	5.95136e+07	5.28808e+07		186.719	161511840	4.05056e+07	2.39526e+07	2.25183e+07	5.59905e+06	3.95554e+07	6.02625e+07	6.46947e+07	1.45508e+08	-6.12736e+06	4.87098e+07	1.4773e+08	3.9306e+08	4.01741e+08	3.81457e+08	4.25096e+08	3.30631e+08
			325	2.97658e+09	2.74869e+09	2.5225e+09	2.2985e+09	2.07643e+09	1.85597e+09	1.63753e+09	1.42074e+09	1.20568e+09	9.92194e+08	7.89352e+08	5.74403e+08	3.59142e+08	1.37929e+08	6.18482e+07	6.083e+07	5.45605e+07		189.633	133251916	3.70638e+07	3.21054e+07	1.82384e+07	2.9335e+06	-1.71122e+07	9.71153e+07	5.07321e+07	1.30008e+08	-1.62845e+07	4.85082e+07	1.02205e+08	4.16353e+08	5.09744e+08	4.63729e+08	5.09539e+08	3.95378e+08
			330	2.21167e+09	2.042e+09	1.87401e+09	1.70745e+09	1.54244e+09	1.37874e+09	1.21629e+09	1.05531e+09	8.95375e+08	7.36545e+08	5.89824e+08	4.27773e+08	2.63404e+08	1.04378e+08	5.58413e+07	4.70676e+07	4.17556e+07		192.548	126400736	4.51188e+07	1.71059e+07	2.37164e+07	-3.74723e+06	-2.22592e+07	1.30991e+08	6.2013e+07	9.33828e+07	-2.8093e+07	4.9246e+07	2.3822e+07	4.39432e+08	5.54848e+08	5.24133e+08	5.59013e+08	4.68939e+08
			335	1.31031e+09	1.21065e+09	1.11136e+09	1.01346e+09	9.16465e+08	8.20195e+08	7.2529e+08	6.31041e+08	5.37845e+08	4.45284e+08	3.62892e+08	2.66461e+08	1.65583e+08	6.8254e+07	4.27439e+07	3.52687e+07	2.95981e+07		195.462	163809912	5.65358e+07	629621	1.18685e+07	3.87152e+06	-1.9128e+07	1.49602e+08	8.1541e+07	3.17493e+07	-4.74402e+07	5.46371e+07	-6.2794e+07	4.82042e+08	5.15696e+08	5.596e+08	5.63589e+08	5.25815e+08
			340	7.42682e+08	6.85338e+08	6.28358e+08	5.72122e+08	5.16612e+08	4.6174e+08	4.08106e+08	3.55205e+08	3.03712e+08	2.53537e+08	2.12274e+08	1.61436e+08	1.06106e+08	4.11422e+07	2.70044e+07	2.32715e+07	2.04667e+07		198.376	173156060	4.74157e+07	-1.43732e+07	-6.92858e+06	3.0423e+07	-2.33322e+07	1.13426e+08	6.67177e+07	-3.0408e+07	-4.84115e+07	4.65434e+07	-1.04274e+08	5.29286e+08	4.61184e+08	5.54164e+08	5.24376e+08	5.08447e+08
			345	4.57325e+08	4.21078e+08	3.85291e+08	3.49334e+08	3.13757e+08	2.78555e+08	2.43628e+08	2.09437e+08	1.76237e+08	1.44687e+08	1.21328e+08	9.41957e+07	6.73477e+07	2.45435e+07	1.27173e+07	1.21526e+07	9.78367e+06		201.291	121309608	1.06065e+07	8.42088e+06	-690095	7.19281e+07	-2.97678e+07	5.42141e+07	1.54242e+07	-4.1168e+07	-3.66856e+07	4.86728e+07	-1.08962e+08	5.46801e+08	4.23239e+08	5.23111e+08	4.73233e+08	4.91064e+08
			350	3.06624e+08	2.83261e+08	2.5975e+08	2.36077e+08	2.12301e+08	1.88379e+08	1.64033e+08	1.39627e+08	1.15075e+08	9.10018e+07	7.27587e+07	5.29402e+07	3.74549e+07	1.44911e+07	2.98966e+06	3.67302e+06	87125.2		204.205	39901344	-3.62241e+07	5.82915e+07	2.15152e+07	9.84212e+07	-7.26515e+06	1.69291e+06	-3.36409e+07	-2.00901e+07	-27524966	7.40249e+07	-7.97476e+07	4.9109e+08	3.82206e+08	4.78736e+08	4.19388e+08	4.39503e+08
			355	2.11935e+08	1.959e+08	1.79823e+08	1.63938e+08	1.47994e+08	1.31878e+08	1.15479e+08	9.86359e+07	8.11797e+07	6.32293e+07	4.86305e+07	3.19734e+07	1.82304e+07	6.66646e+06	-1.18561e+06	-3.86392e+06	-7.96001e+06		207.12	-24218572	-5.46101e+07	8.40049e+07	4.58813e+07	1.09294e+08	3.10352e+07	-3.38002e+07	-5.54314e+07	-8.20912e+06	-4.37132e+07	7.86924e+07	-6.62602e+07	3.7894e+08	3.60535e+08	4.21149e+08	3.51716e+08	3.85083e+08
			360	1.53486e+08	1.40828e+08	1.28492e+08	1.1636e+08	1.04388e+08	9.25029e+07	8.05796e+07	6.8507e+07	5.60763e+07	4.31023e+07	3.23788e+07	1.94248e+07	6.9274e+06	-861990	-8.87755e+06	-1.02059e+07	-1.41042e+07		210.034	-35909188	-4.17084e+07	4.22341e+07	2.61929e+07	8.98784e+07	5.22129e+07	-3.79375e+07	-3.49515e+07	-325167	-6.68146e+07	5.48229e+07	-7.27839e+07	3.05601e+08	3.42773e+08	3.64334e+08	2.89048e+08	3.71751e+08
			365	1.16818e+08	1.06648e+08	9.6557e+07	8.66993e+07	7.69316e+07	6.72333e+07	5.74561e+07	4.77086e+07	3.77339e+07	2.76401e+07	1.97187e+07	1.00957e+07	-1.15796e+06	-7.78824e+06	-1.67523e+07	-1.53794e+07	-1.86731e+07		212.949	16116352	-2.3005e+07	-3.62082e+07	-2.56687e+07	5.61669e+07	6.07127e+07	-7.11392e+06	2.02463e+07	-19107480	-5.15208e+07	-3.38468e+06	-7.40326e+07	3.07405e+08	325466708	3.54323e+08	2.51613e+08	3.88842e+08
			370	9.07614e+07	8.23804e+07	7.39563e+07	6.5981e+07	5.81267e+07	5.02692e+07	4.2436e+07	3.42757e+07	2.5556e+07	1.63895e+07	9.33804e+06	2.74867e+06	-6.48845e+06	-1.3216e+07	-1.85495e+07	-1.91993e+07	-2.21077e+07		215.863	73709132	-2.74258e+07	-9.0053e+07	-5.31314e+07	4.4224e+07	5.56712e+07	1.038e+07	4.35267e+07	-2.16466e+07	-1.54751e+07	-6.54082e+07	-5.20089e+07	3.6909e+08	3.18018e+08	3.1843e+08	234378144	3.84926e+08
			375	7.27193e+07	6.49077e+07	5.73036e+07	5.00244e+07	4.31655e+07	3.65981e+07	3.05915e+07	2.44e+07	1.7653e+07	9.55678e+06	1.91771e+06	-4.20465e+06	-9.77462e+06	-1.69751e+07	-1.99477e+07	-2.22809e+07	-2.48639e+07		218.777	139746180	-3.39175e+07	-7.5068e+07	-1.43591e+07	3.98658e+07	5.45693e+07	-2.37794e+07	6.92029e+07	-3.27927e+07	1.13736e+07	-8.93693e+07	-3.08378e+07	4.22706e+08	3.13108e+08	2.48399e+08	2.28653e+08	3.49779e+08
			380	6.05954e+07	5.35631e+07	4.65915e+07	3.94692e+07	3.26558e+07	2.61992e+07	2.04802e+07	1.52559e+07	1.03626e+07	4.54876e+06	-2.22217e+06	-9.45347e+06	-1.3241e+07	-1.97229e+07	-2.26811e+07	-2.48664e+07	-2.72056e+07		221.692	161228172	-2.97304e+07	8.73553e+06	4.91845e+07	3.48986e+07	4.85962e+07	-7.90767e+07	5.32496e+07	-2.87612e+07	-3.40568e+06	-8.3524e+07	-3.00455e+07	3.91965e+08	3.12135e+08	1.90887e+08	2.10296e+08	2.67723e+08
			385	5.01376e+07	4.44177e+07	3.85051e+07	3.23202e+07	2.60598e+07	1.98136e+07	1.38038e+07	8.3607e+06	3.72216e+06	-767123	-5.72044e+06	-1.23384e+07	-1.68935e+07	-2.22142e+07	-2.60079e+07	-2.70023e+07	-2.92551e+07		224.606	114790592	232908	9.03618e+07	8.58685e+07	-7.1386e+06	9.09408e+06	-7.6061e+07	2.26517e+07	-3.89496e+07	-8.24703e+06	-7.11777e+07	-2.66753e+07	2.94529e+08	3.10653e+08	1.85235e+08	1.98182e+08	2.07783e+08
			390	4.10973e+07	3.5985e+07	3.08673e+07	2.57035e+07	2.04051e+07	1.49647e+07	9.39967e+06	3.99162e+06	-918062	-5.28513e+06	-9.32038e+06	-1.46061e+07	-1.96416e+07	-2.46732e+07	-2.79471e+07	-2.85573e+07	-3.10101e+07		227.521	51639280	2.61326e+07	1.05826e+08	5.1726e+07	-6.05292e+07	-4.83762e+07	-6.70443e+06	-1.45292e+07	-4.05206e+07	-2.64032e+07	-8.87639e+07	-2.32474e+07	2.32817e+08	3.15414e+08	2.09705e+08	1.76801e+08	1.62241e+08
			395	3.44688e+07	2.95157e+07	2.46941e+07	1.99117e+07	1.51246e+07	1.03546e+07	5.51623e+06	661584	-4.07048e+06	-8.59921e+06	-1.25009e+07	-1.67145e+07	-2.18512e+07	-2.68169e+07	-2.76418e+07	-2.977e+07	-3.24614e+07		230.435	-11412156	1.58911e+07	5.41767e+07	-1.5619e+07	-9.15735e+07	-4.52388e+07	6.43524e+07	-3.86841e+07	-4.99119e+07	-5.01413e+07	-9.90683e+07	-2.21824e+07	2.05737e+08	3.08336e+08	2.44212e+08	1.90527e+08	1.27221e+08
			400	2.91356e+07	2.46695e+07	2.01487e+07	1.56714e+07	1.10704e+07	6.47346e+06	1.83148e+06	-2.52896e+06	-6.60702e+06	-1.08148e+07	-1.51519e+07	-1.86194e+07	-2.38354e+07	-2.83358e+07	-2.86747e+07	-3.08686e+07	-3.36312e+07		233.35	-35168112	6.82849e+06	-3.14245e+07	-6.55949e+07	-6.31338e+07	1.03836e+07	9.15045e+07	-5.50103e+07	-6.1054e+07	-5.75757e+07	-7.40812e+07	-4.74674e+07	1.98131e+08	2.69004e+08	2.53971e+08	2.30676e+08	1.25077e+08
			405	2.43894e+07	2.02209e+07	1.60586e+07	1.21463e+07	8.08111e+06	3.7873e+06	-867969	-5.38808e+06	-9.33644e+06	-1.26708e+07	-1.67411e+07	-2.07347e+07	-2.50421e+07	-2.92698e+07	-3.0626e+07	-3.19607e+07	-3.45826e+07		236.264	-34945092	2.33615e+07	-8.81346e+07	-6.45912e+07	1.94166e+06	7.29275e+07	2.82877e+07	-5.51569e+07	-6.64299e+07	-5.91209e+07	-2.15443e+07	-6.33131e+07	1.67178e+08	2.01992e+08	2.54179e+08	2.7153e+08	148786736
			410	2.097e+07	1.66072e+07	1.24466e+07	8.61561e+06	5.00136e+06	1.31938e+06	-2.67905e+06	-7.13447e+06	-1.1568e+07	-1.49063e+07	-1.79082e+07	-2.24067e+07	-2.57104e+07	-2.99537e+07	-3.19252e+07	-3.29295e+07	-3.53802e+07		239.178	-24276672	6.58906e+07	-9.78345e+07	-2.26185e+07	4.13928e+07	8.52755e+07	-6.99708e+07	-3.57266e+07	-5.02816e+07	-5.89629e+07	8.00724e+06	-6.31438e+07	1.40776e+08	1.0965e+08	2.4899e+08	2.27181e+08	1.71102e+08
			415	1.84148e+07	1.42125e+07	1.00522e+07	5.93225e+06	2.18132e+06	-1.34848e+06	-4.70943e+06	-8.5267e+06	-1.28627e+07	-1.67412e+07	-1.94292e+07	-2.3275e+07	-2.65863e+07	-3.0683e+07	-3.2617e+07	-3.37488e+07	-3.60848e+07		242.093	3559836	1.30323e+08	-8.15925e+07	3.32086e+07	6.68536e+07	5.55701e+07	-8.73606e+07	6.68552e+06	-2.40342e+07	-5.50726e+07	4.47002e+07	-3.81183e+07	1.05126e+08	3.35223e+07	2.2054e+08	133175448	1.58819e+08
			420	1.57842e+07	1.20236e+07	8.15013e+06	4.1344e+06	269237	-3.422e+06	-6.76233e+06	-1.01656e+07	-1.39557e+07	-1.7916e+07	-2.08601e+07	-2.406e+07	-2.75523e+07	-3.14806e+07	-3.28424e+07	-3.44364e+07	-3.67223e+07		245.007	7839832	1.61196e+08	-5.15532e+07	8.02567e+07	6.37964e+07	1.51639e+07	-2.7921e+07	6.7272e+07	-2.4012e+06	-5.57132e+07	7.49043e+07	-1.64112e+07	8.69477e+07	-1.36493e+07	1.31813e+08	6.58253e+07	1.37729e+08
			425	1.34365e+07	9.77354e+06	6.1327e+06	2.44881e+06	-1.21042e+06	-4.8585e+06	-8.34772e+06	-1.17399e+07	-1.51477e+07	-1.8803e+07	-2.20216e+07	-2.48939e+07	-2.83277e+07	-3.21703e+07	-3.36647e+07	-3.50505e+07	-3.72983e+07		247.922	2081576	1.47126e+08	-2.03072e+07	9.69713e+07	6.80078e+07	3.4653e+06	6.52463e+07	1.16047e+08	3.28736e+07	-4.97521e+07	7.57123e+07	-4.57142e+06	7.95117e+07	-9.61995e+06	6.43407e+07	5.44852e+07	86831136
			430	1.16306e+07	7.9887e+06	4.37994e+06	764791	-2.75559e+06	-6.14955e+06	-9.45846e+06	-1.29208e+07	-1.64104e+07	-1.96499e+07	-2.28309e+07	-2.56808e+07	-2.91698e+07	-3.26244e+07	-3.44514e+07	-3.55768e+07	-3.78072e+07		250.836	858508	1.09395e+08	1.60826e+06	7.7524e+07	7.29331e+07	1.57037e+07	1.2448e+08	1.22501e+08	4.03981e+07	-3.61032e+07	7.38841e+07	-1.94933e+07	8.10425e+07	3.06862e+07	3.35448e+07	6.32852e+07	4.51855e+07
			435	9.8611e+06	6.53179e+06	3.07565e+06	-474296	-4.113e+06	-7.52986e+06	-1.06148e+07	-1.37319e+07	-1.73012e+07	-2.07184e+07	-2.32926e+07	-2.66221e+07	-3.00312e+07	-3.29112e+07	-3.4914e+07	-3.60334e+07	-3.82517e+07		253.751	6266008	7.52755e+07	2.38035e+07	5.22008e+07	5.90449e+07	2.00426e+07	1.22467e+08	9.65178e+07	4.99201e+07	-2.19804e+07	2.81933e+07	-3.42969e+07	7.97602e+07	8.73558e+07	2.26899e+07	7.29585e+07	17539648
			440	8.16174e+06	4.92689e+06	1.6992e+06	-1.47618e+06	-4.95893e+06	-8.52068e+06	-1.18661e+07	-1.47321e+07	-1.78343e+07	-2.1575e+07	-2.39434e+07	-2.73811e+07	-3.05382e+07	-3.32144e+07	-3.52689e+07	-3.64244e+07	-3.86418e+07		256.665	27272280	5.39688e+07	6.15669e+07	2.43568e+07	2.74983e+07	5.05292e+06	8.1483e+07	4.74903e+07	4.24414e+07	-7.96064e+06	-5.35694e+07	-3.35431e+07	6.89918e+07	1.09272e+08	2.31037e+07	52805088	2.95477e+07
			445	6.99222e+06	3.55616e+06	302541	-2.71255e+06	-5.81847e+06	-9.16828e+06	-1.2699e+07	-1.57792e+07	-1.85455e+07	-2.20222e+07	-2.47264e+07	-2.77407e+07	-3.0821e+07	-3.3644e+07	-3.55053e+07	-3.67686e+07	-3.89936e+07		259.579	48500228	3.42463e+07	1.06956e+08	2.75234e+07	-9.08985e+06	-7.60527e+06	3.99678e+07	8.02377e+06	1.85965e+07	-2.32092e+07	-1.28404e+08	-6.82357e+06	4.56753e+07	8.69794e+07	3.69484e+07	-8.06806e+06	9.40169e+07
			450	6.04807e+06	2.65783e+06	-669565	-3.86038e+06	-6.85724e+06	-9.93547e+06	-1.3258e+07	-1.6506e+07	-1.93496e+07	-2.24537e+07	-2.53058e+07	-2.8098e+07	-3.11773e+07	-3.41445e+07	-3.60083e+07	-3.70539e+07	-3.93174e+07		262.494	39093124	3.80514e+07	1.49124e+08	3.69851e+07	-3.77358e+07	-6.69338e+06	2.29424e+07	-3.68378e+06	-1.37366e+06	-5.00778e+07	-1.56065e+08	3.35129e+07	2.33723e+07	5.09925e+07	4.29066e+07	-4.54344e+07	1.63908e+08
																						265.408	24345944	4.19053e+07	1.77493e+08	6.12058e+07	-4.60707e+07	1.51841e+07	1.86549e+07	-1.51267e+07	4.45591e+06	-5.14273e+07	-99233680	8.41609e+07	2.08693e+07	4.0087e+07	4.63441e+07	-3.98202e+07	1.95729e+08
																						268.323	27938372	6.44191e+07	1.85855e+08	6.86908e+07	-2.93573e+07	3.56712e+07	3.67631e+07	-4.20451e+06	2.81504e+07	-1.31912e+07	-1.66298e+07	1.01375e+08	2.12869e+07	2.43595e+07	4.11568e+07	-3.6962e+06	1.38608e+08
																						271.237	62083084	9.08996e+07	1.61836e+08	5.77349e+07	1.30093e+07	5.96979e+07	5.80679e+07	7.89223e+06	7.53283e+07	5.44672e+07	3.21087e+07	6.58142e+07	1.91774e+07	-1.68998e+06	8.47414e+06	20785464	3.80806e+07
																						274.152	62378512	1.30777e+08	1.19959e+08	6.71568e+07	5.71575e+07	7.59067e+07	6.79286e+07	4.45438e+07	1.20791e+08	1.05571e+08	3.33929e+07	8.52358e+06	-6.86735e+06	-2.60932e+07	-3.77122e+07	5.00532e+06	-2.37915e+07
																						277.066	39884180	1.59585e+08	7.60406e+07	1.01871e+08	9.1652e+07	7.10062e+07	7.7597e+07	6.8279e+07	1.49082e+08	1.22535e+08	8.68021e+06	2.5766e+07	-3.55291e+07	-3.89452e+07	-8.11296e+07	-2.54428e+07	-1.20257e+07
																						279.98	15616076	1.78116e+08	4.58191e+07	1.18589e+08	9.74891e+07	5.55396e+07	9.91899e+07	9.45884e+07	1.50423e+08	8.93487e+07	-8.71139e+06	7.44304e+07	-3.04375e+07	-3.04736e+07	-1.04126e+08	-5.07148e+07	4.05957e+07
																						282.895	3911656	1.71744e+08	3.30386e+07	1.12538e+08	1.10201e+08	3.57488e+07	1.35369e+08	7.70906e+07	1.21887e+08	6.11395e+07	1.32041e+07	1.00032e+08	-1.21772e+07	-1.1146e+07	-8.35819e+07	-5.90832e+07	8.42974e+07
																						285.809	15981364	1.72862e+08	4.61339e+07	7.93789e+07	1.2819e+08	5.93901e+07	1.50003e+08	8.18491e+07	6.98352e+07	6.27908e+07	4.68466e+07	7.00766e+07	1.27304e+07	-4.08826e+06	-1.72563e+07	-1.96689e+07	9.59246e+07
																						288.724	36402800	2.0221e+08	9.05526e+07	5.03615e+07	1.46656e+08	1.01721e+08	1.19817e+08	1.03744e+08	4.54442e+07	1.10581e+08	6.58348e+07	-8.45822e+06	4.38812e+07	-2.66441e+06	3.91985e+07	1.95884e+07	9.50777e+07
																						291.638	58379888	2.33322e+08	1.65914e+08	5.54813e+07	1.40615e+08	1.30164e+08	8.72957e+07	1.70267e+08	5.99587e+07	1.56849e+08	6.50423e+07	-6.88244e+07	5.46686e+07	-9.46498e+06	4.2619e+07	3.35242e+07	1.11068e+08
																						294.553	71695568	2.75368e+08	2.33886e+08	9.20555e+07	1.33682e+08	1.52018e+08	7.89025e+07	2.23552e+08	9.08288e+07	1.54394e+08	4.73578e+07	-4.33938e+07	5.99346e+07	-1.33665e+07	-2.14291e+07	1.33945e+07	1.19649e+08
																						297.467	122319596	3.06905e+08	3.06395e+08	2.05791e+08	1.54207e+08	1.6599e+08	1.08523e+08	2.38803e+08	1.46835e+08	1.53018e+08	1.41379e+07	1.52691e+07	3.61194e+07	-2.56029e+07	-9.28507e+07	-2.91711e+07	1.09794e+08
																						300.381	257911080	3.60481e+08	3.85176e+08	3.67368e+08	2.319e+08	2.01765e+08	1.82218e+08	2.29069e+08	2.03861e+08	1.87005e+08	-2.12907e+07	3.15119e+07	-1.27793e+07	-3.10404e+07	-1.15543e+08	-5.69894e+07	4.81559e+07
																						303.296	459097548	4.86604e+08	4.71138e+08	5.72554e+08	3.68317e+08	3.00276e+08	2.62297e+08	2.83565e+08	2.89632e+08	2.60495e+08	-1.13793e+07	3.39818e+07	-4.96626e+07	-1.0865e+07	-8.12132e+07	-5.0585e+07	-3.94123e+07
																						306.21	673466164	6.6697e+08	6.1215e+08	8.05368e+08	5.36043e+08	4.64399e+08	3.6322e+08	4.31195e+08	3.94614e+08	3.30846e+08	8.69116e+07	7.04409e+07	-9.51764e+07	3.57622e+06	-5.73162e+07	-4.01886e+07	-1.08627e+08
																						309.125	916864480	9.5715e+08	8.6212e+08	1.0092e+09	7.28508e+08	6.85579e+08	5.19738e+08	6.38763e+08	5.32346e+08	4.20413e+08	2.10609e+08	1.39876e+08	-1.39554e+08	-1.48369e+07	-4.50911e+07	-2.05188e+07	-1.23426e+08
																						312.039	1288301224	1.34188e+09	1.23748e+09	1.25229e+09	1.01707e+09	9.41088e+08	7.60067e+08	8.82058e+08	6.89296e+08	5.4017e+08	3.46142e+08	2.15652e+08	-1.59263e+08	-4.70773e+07	-5.40426e+07	-2.38802e+07	-9.77469e+07
																						314.953	1815482480	1.80332e+09	1.67867e+09	1.57815e+09	1.36831e+09	1.27364e+09	1.07366e+09	1.12041e+09	8.5907e+08	6.87492e+08	4.74453e+08	2.78742e+08	-1.29652e+08	-8.94007e+07	-5.18321e+07	-3.37789e+07	-4.07007e+07
																						317.868	2387291396	2.27095e+09	2.13552e+09	1.9515e+09	1.6947e+09	1.62095e+09	1.35442e+09	1.28135e+09	9.85115e+08	8.02214e+08	5.41433e+08	3.22085e+08	-9.20204e+07	-9.21804e+07	-1.79786e+07	-2.76785e+07	-17248
																						320.782	2832012036	2.59452e+09	2.45854e+09	2.22827e+09	1.89877e+09	1.85091e+09	1.48293e+09	1.30771e+09	1.04212e+09	7.95569e+08	5.40373e+08	3.45312e+08	-7.73228e+07	-6.4048e+07	3.13651e+07	-4.96459e+06	2.53157e+07
																						323.697	2971446548	2.68489e+09	2.55988e+09	2.29517e+09	1.96603e+09	1.87002e+09	1.42452e+09	1.19397e+09	1.02053e+09	6.8275e+08	4.86666e+08	3.28828e+08	-7.07852e+07	-4.69295e+07	5.45538e+07	2.36292e+06	2.74848e+07
																						326.611	2786159068	2.51275e+09	2.41674e+09	2.13671e+09	1.85216e+09	1.66449e+09	1.23373e+09	1.0169e+09	9.08765e+08	5.30364e+08	4.15357e+08	2.61847e+08	-7.35542e+07	-3.56128e+07	1.933e+07	-1.70803e+07	3.32511e+07
																						329.526	2407552504	2.15715e+09	2.07197e+09	1.81915e+09	1.61266e+09	1.334e+09	9.9126e+08	8.39979e+08	7.26679e+08	4.06092e+08	3.24428e+08	2.0737e+08	-7.14345e+07	-2.69664e+06	-5.44609e+07	-2.53281e+07	3.60408e+07
																						332.44	1970350732	1.74183e+09	1.66622e+09	1.44108e+09	1.32902e+09	1.02626e+09	7.82576e+08	7.14331e+08	5.49959e+08	3.29579e+08	2.67304e+08	1.86674e+08	-4.87975e+07	3.13186e+07	-1.04193e+08	-1.04076e+07	3.30671e+07
																						335.354	1588101760	1.40268e+09	1.31545e+09	1.12864e+09	1.09136e+09	8.39486e+08	6.45574e+08	6.08587e+08	4.40186e+08	3.00814e+08	2.37254e+08	199998036	-2.27079e+07	5.0111e+07	-9.07217e+07	1.25148e+07	6.37147e+06
																						338.269	1293221608	1.14143e+09	1.07136e+09	9.44686e+08	9.24559e+08	7.7968e+08	5.68017e+08	5.33984e+08	4.28349e+08	3.09877e+08	2.74687e+08	2.21357e+08	1.84421e+06	3.64243e+07	-4.53973e+06	1.43301e+07	-2.25433e+07
																						341.183	1125964056	9.76641e+08	9.37766e+08	8.75497e+08	8.56253e+08	8.04716e+08	5.92476e+08	5.30647e+08	4.87171e+08	3.67632e+08	3.54796e+08	2.52471e+08	2.0641e+07	212260	8.16047e+07	1.84584e+07	-2.82218e+07
																						344.098	1083966772	9.1577e+08	9.42776e+08	9.42441e+08	8.71521e+08	8.64702e+08	7.43883e+08	6.5537e+08	6.19828e+08	5.12133e+08	4.74792e+08	3.04508e+08	4.38908e+07	-3.79774e+07	1.22793e+08	8675100	-9.46075e+06
																						347.012	1191562120	1.04249e+09	1.11937e+09	1.13031e+09	1.00326e+09	9.89841e+08	1.03703e+09	9.35504e+08	8.34178e+08	7.48611e+08	6.19414e+08	3.74696e+08	4.92825e+07	-6.15528e+07	1.07985e+08	-2.37051e+06	4.04271e+06
																						349.927	1488324264	1.41128e+09	1.48495e+09	1.46034e+09	1.27617e+09	1.30006e+09	1.44348e+09	1.36491e+09	1.15272e+09	1.06944e+09	8.12148e+08	4.69609e+08	6.19361e+07	-6.11363e+07	7.06316e+07	-3.5855e+06	1.57e+07
																						352.841	2060485448	2.03079e+09	2.05443e+09	1.98584e+09	1.7779e+09	1.80196e+09	1.942e+09	1.86374e+09	1.55709e+09	1.4084e+09	1.03685e+09	5.7236e+08	4.73864e+07	-4.64666e+07	3.79501e+07	-1.8598e+07	1.69906e+07
																						355.755	2919527940	2.89454e+09	2.83699e+09	2.71329e+09	2.49729e+09	2.48948e+09	2.54311e+09	2.3736e+09	1.97525e+09	1.69228e+09	1.2552e+09	6.85663e+08	2.74825e+07	-2.05919e+07	2.35066e+07	-3.36642e+07	9.46097e+06
																						358.67	3997067508	3.88395e+09	3.77204e+09	3582042310	3.30304e+09	3.18922e+09	3.08222e+09	2.77275e+09	2.28775e+09	1.85149e+09	1.37974e+09	7.49886e+08	1.03172e+07	7.21124e+06	3.49708e+07	-2.07875e+07	-9.69896e+06
																						361.584	5071455228	4.77058e+09	4.63605e+09	4.3606e+09	3.95077e+09	3.6673e+09	3.37825e+09	2.89235e+09	2.37885e+09	1.82589e+09	1.33072e+09	7.37638e+08	1.41131e+07	1.7732e+07	44781184	2.88611e+06	-3.27875e+07
																						364.499	5871306140	5.2914e+09	5.14006e+09	4.80861e+09	4.23419e+09	3.75739e+09	3.29532e+09	2.73443e+09	2.22743e+09	1.62202e+09	1.15447e+09	6.30163e+08	4.39908e+06	1.3526e+07	4.01187e+07	3.94454e+06	-3.49961e+07
																						367.413	6168346128	5.36549e+09	5.12381e+09	4.69477e+09	4.07086e+09	3.48993e+09	2.86367e+09	2.38404e+09	1.89566e+09	1.34828e+09	9.35538e+08	5.06893e+08	-3.45372e+07	2.87326e+06	3.39666e+07	-1.68413e+07	1.25308e+06
																						370.328	5899018496	4.9441e+09	4.56714e+09	4.15741e+09	3.60558e+09	3.01448e+09	2.37024e+09	1.98611e+09	1.53643e+09	1.08952e+09	772356312	4.14213e+08	-9.0503e+07	-1.81368e+07	28746564	-2.39338e+07	5.05317e+07
																						373.242	5230393308	4.2478e+09	3.7678e+09	3.47163e+09	3065136872	2.53651e+09	1.99674e+09	1.68526e+09	1.29795e+09	9.24447e+08	6.69446e+08	3.71429e+08	-1.69802e+08	-1.94211e+07	3.15127e+07	5.74085e+06	7.13096e+07
																						376.156	4513398456	3.56324e+09	3.12323e+09	2.94175e+09	2.62186e+09	2.25949e+09	1.8117e+09	1.5258e+09	1.22982e+09	8.57051e+08	5.9172e+08	3.40694e+08	-2.17284e+08	1.10919e+07	2.43598e+07	5.36921e+07	5.66402e+07
																						379.071	4005570324	3.17286e+09	2.86117e+09	2.71205e+09	2.41161e+09	2.17062e+09	1.75574e+09	1.44509e+09	1.22032e+09	8.19505e+08	5.28571e+08	3.11891e+08	-1.94843e+08	5.66479e+07	-4.4314e+06	1.08235e+08	2.51871e+07
																						381.985	3814967632	3.06824e+09	2.83853e+09	2.67065e+09	2.33656e+09	2.1264e+09	1.64418e+09	1.34024e+09	1.13673e+09	7.64816e+08	4.90508e+08	2.49507e+08	-1.1267e+08	8.62624e+07	-2.41653e+07	1.35165e+08	1.75895e+06
																						384.9	3718096508	3.03523e+09	2.85682e+09	2.60955e+09	2.23446e+09	2.00409e+09	1.47201e+09	1.14405e+09	9.47562e+08	6.63192e+08	4.43917e+08	1.65975e+08	-2.76782e+07	9.45767e+07	-2.77002e+07	8.85573e+07	-1.18904e+07
																						387.814	3499459600	2.85433e+09	2.67797e+09	2.39821e+09	1.99391e+09	1.75123e+09	1.2281e+09	9.04604e+08	6.98845e+08	5.10765e+08	3.66753e+08	1.10412e+08	2.47274e+07	7.43756e+07	-8.27419e+06	2.99224e+07	-2.71927e+07
																						390.729	3075060800	2.42314e+09	2.25617e+09	1.98432e+09	1.61822e+09	1.41823e+09	9.55779e+08	6.55562e+08	4.72704e+08	3.42604e+08	2.51745e+08	7.74987e+07	4.84389e+07	1.92592e+07	1.1868e+07	-3.24994e+07	-4.88516e+07
																						393.643	2445228912	1.83707e+09	1.67045e+09	1.4455e+09	1.19212e+09	1.05153e+09	6.89281e+08	4.39709e+08	3.25877e+08	1.99834e+08	1.27335e+08	7.64953e+07	5.23743e+07	-2.09674e+07	2.02599e+07	-6.8702e+07	-65578464
																						396.557	1753726828	1.2415e+09	1.12071e+09	9.43948e+08	8.15548e+08	7.0392e+08	4.42519e+08	2.8959e+08	2.626e+08	1.1934e+08	2.89543e+07	8.58437e+07	5.75589e+07	-4.57507e+07	486782	-5.22697e+07	-7.46673e+07
																						399.472	1160038516	7.97891e+08	7.08038e+08	5.84491e+08	5.0109e+08	4.19483e+08	2.51669e+08	1.84373e+08	2.30125e+08	1.08291e+08	-6.38112e+06	7.6899e+07	6.49908e+07	-5.90699e+07	-8.96004e+06	-9.70093e+06	-8.43344e+07
																						402.386	755609148	5.37107e+08	4.44197e+08	3.80698e+08	3.01741e+08	2.11528e+08	1.30344e+08	1.23941e+08	2.01197e+08	1.13585e+08	1.67633e+07	3.31726e+07	5.26987e+07	-5.00881e+07	5.49323e+06	1.08298e+07	-8.13013e+07
																						405.301	535405556	3.9969e+08	2.7557e+08	2.55384e+08	2.2787e+08	1.0171e+08	8.71706e+07	8.22269e+07	1.52103e+08	1.05464e+08	4.79197e+07	243766	4.39757e+07	-2.82713e+07	1.09287e+07	-1.5849e+07	-8.46197e+07
																						408.215	442714160	2.9559e+08	1.63737e+08	1.65202e+08	2.11742e+08	80220042	8.66556e+07	6.45035e+07	9.73043e+07	7.46255e+07	23665096	7.19747e+06	3.63248e+07	-639254	-1.09213e+06	-7.14116e+07	-8.71284e+07
																						411.13	402361428	2.08531e+08	9.92295e+07	1.04493e+08	1.81122e+08	6.49193e+07	8.00987e+07	6.23675e+07	5.50921e+07	2.85396e+07	-3.28667e+07	4.48879e+07	4.39745e+07	1.40733e+07	-1.47691e+07	-9.43697e+07	-7.01032e+07
																						414.044	349450948	1.08705e+08	5.66743e+07	1.01669e+08	1.15812e+08	4.10548e+07	3.85301e+07	4.50952e+07	1.49851e+07	3.78038e+06	-8.13421e+07	1.03529e+08	4.41644e+07	1.88804e+07	-2.28095e+07	-7.91154e+07	-5.00753e+07
																						416.958	276329676	3.99331e+07	2.156e+07	1.02996e+08	3.94992e+07	3.47458e+06	-6411776	2.62654e+07	-1.73811e+07	4.76108e+06	-9.41795e+07	1.37125e+08	2.67346e+07	-6.83426e+06	-2.70925e+07	-1.79802e+07	-2.48558e+07
																						419.873	210068264	1.37975e+07	-1.23531e+07	7.87187e+07	-1.13972e+07	-1.24056e+07	-3.255e+07	8.73442e+06	-4.22639e+07	-4.97003e+06	-5.75259e+07	1.17324e+08	-6.7875e+06	-2.84321e+07	-4.79001e+07	1.53225e+07	-3.67688e+07
																						422.787	141170428	2.37153e+06	-4.10626e+07	2.22735e+07	-4.72561e+07	-3.20789e+06	-4.81934e+07	-3.31913e+07	-2.57758e+07	-1.60562e+07	-1.03843e+07	5.66406e+07	-3.40547e+07	-3.41076e+07	-6.57654e+07	3.2782e+06	-1.07337e+08
																						425.702	95442732	-7.56699e+06	-5.45725e+07	-3.74722e+07	-6.46321e+07	9.75932e+06	-5.30424e+07	-7.28575e+07	-2.36604e+07	-2.68343e+07	3.00395e+07	-6.94681e+06	-4.1881e+07	-1.52995e+07	-7.29191e+07	-4.54856e+07	-1.94367e+08
																						428.616	71260616	-3.08543e+07	-2.93236e+07	-6.57683e+07	-4.22201e+07	-7.72791e+06	-3.54684e+07	-7.96283e+07	-3.14723e+07	-5.09139e+07	3.70704e+07	-3.3724e+07	-2.9232e+07	-3.75284e+06	-4.72119e+07	-71448048	-2.23594e+08
																						431.53	60195352	-4.16958e+07	5.89475e+06	-8.07025e+07	-1.17673e+07	-6.286e+07	-4.60429e+06	-4.9277e+07	-5.03791e+07	-8.81322e+07	-4.01868e+06	-4.29763e+07	-2.43232e+07	-9.36356e+06	6.56326e+06	-4.72112e+07	-1.61908e+08
																						434.445	69309632	-5.54777e+07	2.74972e+07	-8.49121e+07	5.84544e+06	-1.20988e+08	2.05515e+06	-1.60041e+07	-5.86956e+07	-1.38118e+08	-7.50523e+07	-5.80803e+07	-3.77675e+07	-3.24253e+07	4.71744e+07	9.47074e+06	-5.86645e+07
																						437.359	61677364	-5.92347e+07	1.32339e+07	-8.52222e+07	694359	-1.13495e+08	-1.87006e+07	-3.26434e+07	-4.77196e+07	-1.66738e+08	-1.27273e+08	-8.00515e+07	-6.89728e+07	-3.32958e+07	4.93596e+07	3.19186e+07	2.41959e+07
																						440.274	53187176	-5.90971e+07	-3.42805e+07	-5.4693e+07	-1.40681e+07	-7.29189e+07	-5.93826e+07	-6.40376e+07	-3.60445e+07	-1.27783e+08	-1.22098e+08	-8.72208e+07	-8.81435e+07	-8.49325e+06	5.39446e+06	3.86573e+06	4.48864e+07
																						443.188	44706508	-6.25672e+07	-1.06895e+08	-2.12434e+07	-2.74407e+07	-3.45308e+07	-1.06698e+08	-1.02214e+08	-5.41252e+07	-6.15497e+07	-7.1494e+07	-7.59076e+07	-9.23867e+07	2.699e+07	-3.6025e+07	-1.17985e+07	38329760
																						446.103	43984360	-7.25958e+07	-1.48454e+08	1.09172e+07	-5.6417e+07	-1.5874e+07	-1.07193e+08	-1.19274e+08	-8.58667e+07	-8.2964e+06	-2.246e+07	-5.51379e+07	-8.62033e+07	4.12888e+07	-6.85844e+07	-2.03917e+07	2.30068e+07
																						449.017	61568808	-7.83664e+07	-1.19252e+08	2.26119e+07	-1.00598e+08	-1.97529e+07	-6.15634e+07	-8.52363e+07	-1.09103e+08	-1.3552e+06	-3.83941e+06	-3.93927e+07	-9.0879e+07	3.72793e+07	-7.0679e+07	-3.13231e+07	2.48954e+07

## Sheet: Figure 6
Figure 6
Panel & position	Data availability	Data	Note
Figure 6a
	No raw data to report	N/A
Figure 6b
Top	Data reported here	Raw data underyling CSP after adding 1 equivalent of (KR)4 to NYM7C
Residue Number	CSP
1	0
2	0
3	0
4	0
5	0
6	0
7	0
8	0.04
9	0
10	0
11	0
12	0.063
13	0
14	0.035
15	0.032
16	0
17	0
18	0
19	0
20	0.027
21	0
22	0.025
23	0
24	0
25	0
26	0.034
27	0.197
28	0.143
29	0.1
30	0.068
31	0.045
32	0.02
33	0
34	0
35	0.09
36	0.086
37	0.06
38	0
39	0.022
40	0.02
41	0.081
42	0.05
43	0
44	0.03
45	0.018
46	0
47	0.041
48	0
49	0.063
50	0.165
51	0.035
52	0.065
53	0.022
54	0.117
55	0
56	0.06
57	0.02
58	0
59	0.041
60	0
61	0.081
62	0
63	0.058
64	0.214
65	0
66	0.207
67	0.078
68	0.098
69	0.078
70	0.163
71	0
72	0.018
73	0.25
74	0.313
75	0
76	0.18
77	0.295
78	0.02
79	0
80	0.068
81	0.089
82	0.15
83	0.141
84	0.072
85	0
86	0.07
87	0.063
88	0
89	0.054
90	0
91	0.178
92	0.163
93	0
94	0
95	0
96	0
97	0
98	0.076
99	0
100	0.087
101	0.34
102	0.022
103	0.14
104	0
105	0.109
106	0.08
107	0.12
108	0.094
109	0
110	0.103
111	0.229
112	0.149
113	0.104
114	0
115	0.196
116	0.474
117	0
118	0.385
119	0.322
120	0.112
121	0
122	0.15
123	0.122
124	0.119
125	0
126	0
127	0
128	0.112
129	0
130	0
131	0.081
132	0
133	0.07
134	0
135	0
136	0
137	0
138	0
139	0
140	0
141	0
142	0
143	0
144	0
145	0
146	0
147	0
148	0
149	0
150	0
151	0
152	0
153	0
154	0
155	0
156	0
157	0
158	0
159	0
160	0
161	0
162	0
163	0
164	0
165	0
166	0
167	0
168	0
169	0
170	0
171	0
172	0
173	0
174	0
175	0
176	0
177	0
178	0
179	0
180	0
181	0
182	0
183	0
184	0
185	0
186	0
187	0
188	0
189	0
190	0
191	0
192	0
193	0
194	0
195	0
196	0
197	0
198	0
199	0
200	0
201	0
202	0
203	0
204	0
205	0
206	0
207	0
208	0
209	0
210	0
211	0
212	0
213	0
214	0
215	0
216	0
217	0
218	0
219	0
220	0
221	0
222	0
223	0
224	0
225	0
226	0
227	0
228	0
229	0
230	0
231	0
232	0
233	0
234	0
235	0
236	0
237	0
238	0
239	0
240	0
241	0
242	0
243	0
244	0
245	0
246	0
247	0
248	0
249	0
250	0
251	0
252	0
253	0
254	0
255	0
256	0
257	0
258	0
259	0
260	0
261	0
262	0
263	0.035
264	0.173
265	0
266	0.065
267	0.025
268	0.046
269	0.335
270	0.175
271	0.081
272	0.293
273	0.173
274	0.121
275	0.101
276	0.314
277	0.251
278	0.332
279	0.072
280	1.268
281	0.571
282	0.332
283	0.073
284	0.202
285	0
286	0.24
287	0.581
288	0.173
289	0.155
290	0.125
291	0.18
292	0.248
293	0.061
294	0.063
295	0.11
296	0.036
297	0.059
298	0
299	0.106
300	0.13
301	0.117
302	0.078
303	0.208
304	0.073
305	0.018
306	0.071
307	0
308	0.076
309	0.064
310	0.135
311	0.266
312	0.232
313	0.329
314	0.532
315	0.219
316	0.272
317	0.267
318	0.204
319	0.112
320	0.056
321	0.305
322	0.341
323	0.242
324	0.09
325	0.097
326	0.081
327	0.63
328	0.509
329	0.13
330	0.17
331	0.064
332	0.103
333	0.124
334	0.076
335	0.045
336	0.06
337	0.061
338	0.094
339	0.025
340	0.061
341	0.06
342	0.068
343	0.045
344	0.036
345	0.045
346	0.051
347	0.04
348	0.08
349	0.051
350	0.056
351	0.046
352	0.12
353	0.04
354	0.061
355	0.184
356	0.072
357	0.073
358	0.125
359	0.047
360	0.124
361	0.082
362	0.058
363	0.02
364	0.081
365	0.051
366	0.036
367	0.372
368	0.04
Bottom	Data reported here	Raw data underyling CSP after adding 4 equivalents of (KR)4 to NYM7C
Residue Number	CSP
1	0
2	0
3	0
4	0
5	0.02
6	0
7	0.018
8	0.05
9	0.059
10	0.027
11	0
12	0.04
13	0
14	0.035
15	0.032
16	0.045
17	0.061
18	0.02
19	0.032
20	0
21	0.063
22	0.082
23	0.066
24	0.047
25	0
26	0.06
27	0.197
28	0.309
29	0.226
30	0.068
31	0.17
32	0.445
33	0
34	0
35	0.065
36	0.073
37	0.086
38	0.025
39	0.065
40	0.267
41	0.055
42	0.028
43	0
44	0.032
45	0.059
46	0
47	0.018
48	0.025
49	0
50	0.35
51	0.035
52	0.04
53	0
54	0.152
55	0
56	0
57	0
58	0.076
59	0.182
60	0.054
61	0.112
62	0.1
63	0.094
64	0.091
65	0.02
66	0.103
67	0.072
68	0.22
69	0.081
70	0.257
71	0.175
72	0.07
73	0.141
74	0.11
75	0
76	0.144
77	0.125
78	0.076
79	0.09
80	0.185
81	0.028
82	0.064
83	0.059
84	0.08
85	0
86	0.03
87	0
88	0
89	0
90	0.125
91	0
92	0.022
93	0.192
94	0
95	0
96	0
97	0
98	0.115
99	0.02
100	0.045
101	0.067
102	0.042
103	0.158
104	0
105	0.045
106	0
107	0
108	0.177
109	0.045
110	0.162
111	0.175
112	0.124
113	0
114	0
115	0.209
116	0.054
117	0
118	0.171
119	0.073
120	0
121	0.01
122	0.046
123	0.082
124	0
125	0.04
126	0.067
127	0
128	0.03
129	0
130	0
131	0
132	0
133	0
134	0.025
135	0
136	0
137	0
138	0
139	0
140	0
141	0
142	0
143	0
144	0
145	0
146	0
147	0
148	0
149	0
150	0
151	0
152	0
153	0
154	0
155	0
156	0
157	0
158	0
159	0
160	0
161	0
162	0
163	0
164	0
165	0
166	0
167	0
168	0
169	0
170	0
171	0
172	0
173	0
174	0
175	0
176	0
177	0
178	0
179	0
180	0
181	0
182	0
183	0
184	0
185	0
186	0
187	0
188	0
189	0
190	0
191	0
192	0
193	0
194	0
195	0
196	0
197	0
198	0
199	0
200	0
201	0
202	0
203	0
204	0
205	0
206	0
207	0
208	0
209	0
210	0
211	0
212	0
213	0
214	0
215	0
216	0
217	0
218	0
219	0
220	0
221	0
222	0
223	0
224	0
225	0
226	0
227	0
228	0
229	0
230	0
231	0
232	0
233	0
234	0
235	0
236	0
237	0
238	0
239	0
240	0
241	0
242	0
243	0
244	0
245	0
246	0
247	0
248	0
249	0
250	0
251	0
252	0
253	0
254	0
255	0
256	0
257	0
258	0
259	0
260	0
261	0
262	0
263	0
264	0
265	0
266	0
267	0.014
268	0
269	0.05
270	0
271	0.127
272	0.06
273	0.021
274	0.063
275	0
276	0.07
277	0.122
278	0.152
279	0.246
280	0.073
281	0.179
282	0
283	0.219
284	0.386
285	0
286	0
287	0.318
288	0.123
289	0.189
290	0.045
291	0.064
292	0.045
293	0.067
294	0
295	0.05
296	0.04
297	0.045
298	0
299	0.028
300	0.068
301	0.071
302	0.064
303	0.091
304	0
305	0
306	0
307	0
308	0
309	0
310	0.071
311	0.04
312	0.02
313	0.091
314	0.13
315	0.056
316	0.122
317	0
318	0.07
319	0.067
320	0.179
321	0.205
322	0.178
323	0.181
324	0.067
325	0.05
326	0.153
327	0.091
328	0.22
329	0.121
330	0
331	0.046
332	0.094
333	0.049
334	0.01
335	0.032
336	0
337	0.01
338	0.045
339	0.105
340	0.021
341	0.014
342	0
343	0.01
344	0
345	0
346	0
347	0
348	0.025
349	0
350	0.032
351	0.073
352	0
353	0
354	0.066
355	0
356	0.142
357	0.06
358	0.199
359	0
360	0.061
361	0
362	0
363	0.076
364	0.02
365	0
366	0
367	0
368	0.041

## Sheet: Scheme 1
Scheme 1
Panel & position	Data availability	Data	Note
Scheme 1
	No data to report	N/A	Scheme representing binding modalities

## Sheet: Table 1
Table 1
Panel & position	Data availability	Data	Note
Table 1
	Data reported here	Kinetic binding paramaters of peptide of increasing length to a dArmRP with seven internal repeats
Peptide	kon (M-1 s-1)	koff (s-1)	Kd (M)
(KR)4	2.9 · 108 ± 1.2 · 107	0.23 ± 1.6 · 10-4	7.93 · 10-10
(KR)5	3.5 · 108 ± 1.5 · 107	0.017 ± 2.9 · 10-4	4.86 · 10-11
(KR)6	6.3 · 108 ± 1.9 · 107	0.003 ± 9.8 · 10-5	4.76 · 10-12
(KR)7	6.2 · 108 ± 2.0 · 107	0.0003 ± 1.3 · 10-5	4.84 · 10-13

## Sheet: Supplementary Figure 1
Supplementary Figure 1
Panel & position	Data availability	Data	Note
Supplementary Figure 1
	No data to report	N/A	Scheme representing isotope labelling strategy

[truncated: 15 more sheets: Supplementary Figure 2, Supplementary Figure 3, Supplementary Figure 4, Supplementary Figure 5, Supplementary Figure 6, Supplementary Figure 7, Supplementary Figure 8, Supplementary Figure 9, Supplementary Figure 10, Supplementary Figure 11, Supplementary Figure 12, Supplementary Figure 13, Supplementary Figure 14, Supplementary Figure 15, Supplementary Figure 16]
